# Supplementary material for: Comparative Proteomic Profiling of Responses to Standard Systemic Treatment Regimens in Pancreatic Cancer
Source: Cells. 2026 Mar 17;15(6):531. doi: 10.3390/cells15060531 (PMC13025568; doi:10.3390/cells15060531)
Supplement: Supplementary file 1 [file cells-15-00531-s001.zip]

Archive with 3 entries (2 files):
- cells-4123907-supplementary/
- cells-4123907-supplementary/Figure S1.pdf
- cells-4123907-supplementary/Supplementary Tables.xlsx
