# Supplementary material for: Comparative Proteomic Profiling of Responses to Standard Systemic Treatment Regimens in Pancreatic Cancer
Source: Cells. 2026 Mar 17;15(6):531. doi: 10.3390/cells15060531 (PMC13025568; doi:10.3390/cells15060531)
Supplement: Supplementary file 1 [file cells-15-00531-s001.zip › cells-4123907-supplementary/Supplementary Tables.xlsx]

## Sheet: S1-Proteins status
Protein	CTRL	FOLFNX	GEMPAC	Secreted candidate	Localization category	Plasma accessible candidate	Potential location
A0A0U1RRL7	Expressed	Expressed	Expressed	No	Intracellular	No
A0AVT1	Expressed	Expressed	Expressed	No	Intracellular	No
A0FGR8	Expressed	Expressed	Expressed	No	Membrane	Yes	SUBCELLULAR LOCATION: Cell membrane {ECO:0000269|PubMed:17360437, ECO:0000269|PubMed:20833364, ECO:0000269|PubMed:23791178, ECO:0000269|PubMed:29469807}; Peripheral membrane protein {ECO:0000269|PubMed:17360437}. Endoplasmic reticulum membrane {ECO:0000269|PubMed:23791178, ECO:0000269|PubMed:29469807}; Multi-pass membrane protein {ECO:0000255}. Note=Localizes to endoplasmic reticulum-plasma membr…
A0JNW5	Uncertain	Undetected	Expressed	No	Intracellular	No	SUBCELLULAR LOCATION: Cytoplasm, cytosol {ECO:0000269|PubMed:20163565}. Early endosome {ECO:0000269|PubMed:20163565, ECO:0000269|PubMed:35499567}. Note=Localizes on a subpopulation of vesicle clusters in the early endocytic pathway. {ECO:0000269|PubMed:35499567}.
A1L0T0	Expressed	Expressed	Expressed	No	Membrane	Yes	SUBCELLULAR LOCATION: Endoplasmic reticulum membrane {ECO:0000269|PubMed:28289220}; Single-pass membrane protein {ECO:0000255}.
A2RRP1	Expressed	Expressed	Expressed	No	Membrane	Yes	SUBCELLULAR LOCATION: Cytoplasm {ECO:0000269|PubMed:20577004}. Endoplasmic reticulum {ECO:0000269|PubMed:19369418}. Endoplasmic reticulum membrane; Peripheral membrane protein {ECO:0000305}.
A3KMH1	Uncertain	Undetected	Expressed	No	Intracellular	No	SUBCELLULAR LOCATION: [Isoform 1]: Mitochondrion {ECO:0000269|PubMed:30204880}.; SUBCELLULAR LOCATION: [Isoform 2]: Mitochondrion {ECO:0000269|PubMed:30204880}. Peroxisome {ECO:0000269|PubMed:30204880}. Note=Localizes to peroxisomes in a PEX7-dependent manner. {ECO:0000269|PubMed:30204880}.
A3KN83	Expressed	Expressed	Expressed	No	Intracellular	No	SUBCELLULAR LOCATION: Nucleus {ECO:0000250|UniProtKB:Q689Z5}.
A4D1E9	Expressed	Expressed	Expressed	No	Intracellular	No	SUBCELLULAR LOCATION: Nucleus, nucleolus {ECO:0000269|PubMed:17054726}. Chromosome {ECO:0000269|PubMed:17054726}. Note=Found in the dense fibrillar compartment region of the nucleolus. At the onset of mitosis moves to the chromosome surface and remains there until anaphase. Gradually re-assembles into the nucleolus at late anaphase to telophase.
A5YKK6	Expressed	Expressed	Expressed	No	Intracellular	No	SUBCELLULAR LOCATION: Cytoplasm, P-body {ECO:0000269|PubMed:21976065}. Nucleus {ECO:0000305|PubMed:21976065}. Note=NANOS2 promotes its localization to P-body. {ECO:0000250|UniProtKB:Q6ZQ08}.
A6NDU8	Expressed	Expressed	Expressed	No	Intracellular	No	SUBCELLULAR LOCATION: Cytoplasm, cytosol {ECO:0000269|PubMed:34432599}.
A6NHR9	Expressed	Expressed	Expressed	No	Intracellular	No	SUBCELLULAR LOCATION: Chromosome {ECO:0000269|PubMed:24790221, ECO:0000269|PubMed:25294876}. Note=Recruited to inactivated chromosome X in females by Xist RNA (By similarity). Localizes at sites of DNA damage at double-strand breaks (DSBs) (PubMed:24790221, PubMed:25294876). {ECO:0000250|UniProtKB:Q6P5D8, ECO:0000269|PubMed:24790221, ECO:0000269|PubMed:25294876}.
A6NIH7	Expressed	Expressed	Expressed	No	Intracellular	No	SUBCELLULAR LOCATION: Cell projection, cilium {ECO:0000269|PubMed:22085962}. Note=Enriched at the transition zone and extended into the proximal end of the cilium.
A6NJ78;P0C7V9	Expressed	Expressed	Expressed	No	Intracellular	No	SUBCELLULAR LOCATION: Mitochondrion matrix {ECO:0000269|PubMed:31665743, ECO:0000269|PubMed:32371392}.
A8CG34	Expressed	Expressed	Expressed	No	Membrane	Yes	SUBCELLULAR LOCATION: Nucleus, nuclear pore complex {ECO:0000269|PubMed:17900573}. Nucleus membrane {ECO:0000269|PubMed:17900573}; Single-pass membrane protein {ECO:0000269|PubMed:17900573}. Endoplasmic reticulum membrane {ECO:0000250}; Single-pass membrane protein {ECO:0000250}. Note=Stably associated with the NPC throughout interphase and the endoplasmic reticulum during metaphase. {ECO:0000250…
A8MPP1;Q92771;Q96FC9	Expressed	Expressed	Expressed	No	Intracellular	No	SUBCELLULAR LOCATION: Nucleus, nucleolus {ECO:0000250}. | SUBCELLULAR LOCATION: Nucleus {ECO:0000250}. | SUBCELLULAR LOCATION: Nucleus {ECO:0000269|PubMed:17105772}. Nucleus, nucleolus {ECO:0000269|PubMed:17105772, ECO:0000269|PubMed:26089203, ECO:0000269|PubMed:9013641}. Cytoplasm, cytoskeleton, spindle pole {ECO:0000269|PubMed:17105772}. Midbody {ECO:0000269|PubMed:17105772}. Cytoplasm, cytoske…
A8MXV4	Expressed	Expressed	Expressed	No	Intracellular	No	SUBCELLULAR LOCATION: Peroxisome {ECO:0000250|UniProtKB:P11930}.
C9JLW8	Expressed	Expressed	Expressed	No	Intracellular	No	SUBCELLULAR LOCATION: Nucleus {ECO:0000269|PubMed:25728771, ECO:0000269|PubMed:26184334}. Cytoplasm, Stress granule {ECO:0000269|PubMed:26184334}.
E9PAV3	Expressed	Expressed	Expressed	No	Intracellular	No	SUBCELLULAR LOCATION: Cytoplasm {ECO:0000250|UniProtKB:P70670}. Nucleus {ECO:0000250|UniProtKB:P70670}.
E9PRG8	Expressed	Expressed	Expressed	No	Intracellular	No
L0R819	Undetected	Undetected	Expressed	No	Intracellular	No	SUBCELLULAR LOCATION: Cytoplasm {ECO:0000269|PubMed:23160002}.
O00116	Expressed	Expressed	Expressed	No	Membrane	Yes	SUBCELLULAR LOCATION: Peroxisome membrane {ECO:0000250|UniProtKB:P97275}. Peroxisome {ECO:0000250|UniProtKB:P97275}.
O00139	Expressed	Expressed	Expressed	No	Intracellular	No	SUBCELLULAR LOCATION: Cytoplasm {ECO:0000250}. Cytoplasm, cytoskeleton, microtubule organizing center, centrosome. Cytoplasm, cytoskeleton, spindle pole {ECO:0000269|PubMed:30785839}. Cytoplasm, cytoskeleton, spindle. Note=Localized to the spindle microtubules and spindle poles from prophase to metaphase. Efficient targeting to spindle microtubules and spindle poles requires the kinase activity o…
O00148	Expressed	Expressed	Expressed	No	Intracellular	No	SUBCELLULAR LOCATION: Nucleus {ECO:0000269|PubMed:21859714, ECO:0000269|PubMed:32393512, ECO:0000269|PubMed:33941617, ECO:0000269|PubMed:38225262}. Cytoplasm {ECO:0000269|PubMed:21859714, ECO:0000269|PubMed:37949067}. Note=Can translocate to the cytoplasm in the presence of MX1 (PubMed:21859714). Accumulates in the cytoplasm upon infection with chikungunya virus (PubMed:37949067). {ECO:0000269|Pu…
O00151	Expressed	Expressed	Expressed	No	Intracellular	No	SUBCELLULAR LOCATION: Cytoplasm {ECO:0000269|PubMed:10861853, ECO:0000269|PubMed:11110697}. Cytoplasm, cytoskeleton {ECO:0000269|PubMed:10861853, ECO:0000269|PubMed:11110697}. Cytoplasm, myofibril, sarcomere, Z line {ECO:0000269|PubMed:10861853}. Note=Associates with actin stress fibers. {ECO:0000269|PubMed:11110697}.
O00154	Expressed	Expressed	Expressed	No	Intracellular	No	SUBCELLULAR LOCATION: [Isoform 4]: Cytoplasm, cytosol {ECO:0000305|PubMed:12435388}.; SUBCELLULAR LOCATION: [Isoform 6]: Cytoplasm, cytosol {ECO:0000305|PubMed:12435388}.; SUBCELLULAR LOCATION: [Isoform 1]: Mitochondrion {ECO:0000269|PubMed:12435388}.; SUBCELLULAR LOCATION: [Isoform 5]: Mitochondrion {ECO:0000269|PubMed:12435388}.
O00159	Expressed	Expressed	Expressed	No	Membrane	Yes	SUBCELLULAR LOCATION: Cytoplasm {ECO:0000269|PubMed:22736583}. Nucleus {ECO:0000269|PubMed:22736583}. Cytoplasm, cell cortex {ECO:0000250|UniProtKB:Q9WTI7}. Cell projection, stereocilium membrane {ECO:0000250|UniProtKB:Q92002}. Cytoplasmic vesicle {ECO:0000250|UniProtKB:Q9WTI7}. Cell projection, ruffle membrane {ECO:0000269|PubMed:34380438}. Note=Colocalizes with CABP1 and CIB1 at cell margin, me…
O00161	Expressed	Expressed	Expressed	No	Membrane	Yes	SUBCELLULAR LOCATION: Cell membrane; Peripheral membrane protein. Cell membrane; Lipid-anchor. Synapse, synaptosome. Note=Mainly localized to the plasma membrane.
O00170	Expressed	Expressed	Expressed	No	Intracellular	No	SUBCELLULAR LOCATION: Cytoplasm.
O00178	Expressed	Expressed	Expressed	No	Intracellular	No	SUBCELLULAR LOCATION: Cytoplasm {ECO:0000250}.
O00186	Expressed	Expressed	Expressed	No	Membrane	Yes	SUBCELLULAR LOCATION: Cytoplasm, cytosol {ECO:0000269|PubMed:10194441}. Cell membrane {ECO:0000269|PubMed:10194441}. Note=In platelets, predominantly cytosolic. Low amounts membrane-associated.
O00193	Expressed	Expressed	Expressed	No	Intracellular	No
O00194	Expressed	Expressed	Expressed	No	Membrane	Yes	SUBCELLULAR LOCATION: Membrane; Lipid-anchor. Late endosome {ECO:0000269|PubMed:30771381}.
O00203	Expressed	Expressed	Expressed	No	Membrane	Yes	SUBCELLULAR LOCATION: Cytoplasmic vesicle, clathrin-coated vesicle membrane {ECO:0000305|PubMed:9151686}; Peripheral membrane protein {ECO:0000305}; Cytoplasmic side {ECO:0000305}. Golgi apparatus {ECO:0000305|PubMed:9151686}. Note=Component of the coat surrounding the cytoplasmic face of coated vesicles located at the Golgi complex. {ECO:0000305|PubMed:9151686}.
O00213	Uncertain	Uncertain	Expressed	No	Membrane	Yes	SUBCELLULAR LOCATION: Cell membrane {ECO:0000269|PubMed:18468999}. Cytoplasm {ECO:0000269|PubMed:18468999}. Nucleus {ECO:0000269|PubMed:15031292, ECO:0000269|PubMed:18468999, ECO:0000269|PubMed:18922798, ECO:0000269|PubMed:19343227}. Cell projection, growth cone {ECO:0000250|UniProtKB:P46933}. Nucleus speckle {ECO:0000269|PubMed:17512906}. Note=Colocalizes with TSHZ3 in axonal growth cone (By sim…
O00217	Expressed	Expressed	Expressed	No	Membrane	Yes	SUBCELLULAR LOCATION: Mitochondrion inner membrane {ECO:0000305|PubMed:12611891, ECO:0000305|PubMed:9666055}; Peripheral membrane protein {ECO:0000250|UniProtKB:P42028}; Matrix side {ECO:0000250|UniProtKB:P42028}.
O00220	Uncertain	Expressed	Uncertain	Yes	Secreted	Yes	SUBCELLULAR LOCATION: Cell membrane {ECO:0000269|PubMed:22240897}; Single-pass type I membrane protein {ECO:0000255}. Membrane raft {ECO:0000269|PubMed:19090789, ECO:0000269|PubMed:22240897}. Cytoplasm, cytosol {ECO:0000269|PubMed:22240897}. Note=Palmitoylation is required for association with membranes. {ECO:0000269|PubMed:22240897}.
O00231	Expressed	Expressed	Expressed	No	Intracellular	No	SUBCELLULAR LOCATION: Nucleus {ECO:0000250}. Cytoplasm, cytosol {ECO:0000250}.
O00232	Expressed	Expressed	Expressed	No	Intracellular	No
O00233	Expressed	Expressed	Expressed	No	Intracellular	No
O00244	Expressed	Expressed	Expressed	No	Intracellular	No
O00264	Expressed	Expressed	Expressed	Yes	Secreted	Yes	SUBCELLULAR LOCATION: Microsome membrane {ECO:0000250|UniProtKB:Q95250}; Single-pass membrane protein {ECO:0000255}. Smooth endoplasmic reticulum membrane {ECO:0000303|PubMed:28396637}; Single-pass membrane protein {ECO:0000255}. Mitochondrion outer membrane {ECO:0000250|UniProtKB:O55022}; Single-pass membrane protein {ECO:0000305}; Extracellular side {ECO:0000250|UniProtKB:O55022}. Secreted {ECO…
O00267	Expressed	Expressed	Expressed	No	Intracellular	No	SUBCELLULAR LOCATION: Nucleus {ECO:0000269|PubMed:10075709}.
O00273	Expressed	Expressed	Expressed	No	Intracellular	No	SUBCELLULAR LOCATION: Cytoplasm.
O00291	Expressed	Expressed	Expressed	No	Membrane	Yes	SUBCELLULAR LOCATION: Cytoplasm. Nucleus. Endomembrane system. Cytoplasmic vesicle, clathrin-coated vesicle membrane. Note=Shuttles between cytoplasm and nucleus. Nuclear translocation can be induced by AR.
O00299	Expressed	Expressed	Expressed	No	Membrane	Yes	SUBCELLULAR LOCATION: Nucleus {ECO:0000269|PubMed:12681486, ECO:0000269|PubMed:9139710}. Nucleus membrane {ECO:0000269|PubMed:9139710}; Single-pass membrane protein {ECO:0000305}. Cytoplasm {ECO:0000269|PubMed:10793131, ECO:0000269|PubMed:11551966, ECO:0000269|PubMed:12681486, ECO:0000269|PubMed:9139710, ECO:0000305|PubMed:11978800, ECO:0000305|PubMed:14613939}. Cell membrane {ECO:0000269|PubMed:…
O00303	Expressed	Expressed	Expressed	No	Intracellular	No	SUBCELLULAR LOCATION: Cytoplasm {ECO:0000255|HAMAP-Rule:MF_03005}.
O00308	Expressed	Expressed	Expressed	No	Intracellular	No	SUBCELLULAR LOCATION: Nucleus {ECO:0000269|PubMed:19274063, ECO:0000269|PubMed:20858735}.
O00330	Expressed	Expressed	Expressed	No	Intracellular	No	SUBCELLULAR LOCATION: Mitochondrion matrix.
O00410	Expressed	Expressed	Expressed	No	Intracellular	No	SUBCELLULAR LOCATION: Cytoplasm. Nucleus. Nucleus, nucleolus. Note=Nucleus; nuclear rim. Found particularly in the nuclear rim and nucleolus.
O00411	Expressed	Expressed	Expressed	No	Intracellular	No	SUBCELLULAR LOCATION: Mitochondrion {ECO:0000269|PubMed:23283301, ECO:0000269|PubMed:29445193}.
O00422	Expressed	Expressed	Expressed	No	Intracellular	No	SUBCELLULAR LOCATION: Nucleus {ECO:0000269|PubMed:16314458}. Cytoplasm {ECO:0000269|PubMed:16314458}. Nucleus speckle {ECO:0000269|PubMed:20966198}. Note=Shuttles between the nucleus and the cytoplasm (PubMed:16314458). Colocalizes with ACIN1 and SRSF2 in nuclear speckles (PubMed:20966198). {ECO:0000269|PubMed:16314458, ECO:0000269|PubMed:20966198}.
O00425	Expressed	Expressed	Expressed	No	Membrane	Yes	SUBCELLULAR LOCATION: Nucleus. Cytoplasm. Cytoplasm, P-body {ECO:0000269|PubMed:29476152}. Cytoplasm, Stress granule {ECO:0000269|PubMed:29476152}. Note=Found in lamellipodia of the leading edge, in the perinuclear region, and beneath the plasma membrane. The subcytoplasmic localization is cell specific and regulated by cell contact and growth. Localized at the connecting piece and the tail of th…
O00429	Expressed	Expressed	Expressed	No	Membrane	Yes	SUBCELLULAR LOCATION: Cytoplasm, cytosol {ECO:0000269|PubMed:11514614, ECO:0000269|PubMed:12618434, ECO:0000269|PubMed:9786947}. Golgi apparatus {ECO:0000269|PubMed:20688057, ECO:0000269|PubMed:9348079, ECO:0000269|PubMed:9570752}. Endomembrane system {ECO:0000269|PubMed:11514614, ECO:0000269|PubMed:9348079, ECO:0000269|PubMed:9472031, ECO:0000269|PubMed:9570752}; Peripheral membrane protein. Mit…
O00442	Expressed	Expressed	Expressed	No	Intracellular	No	SUBCELLULAR LOCATION: Nucleus, nucleoplasm {ECO:0000269|PubMed:9184239}.
O00443	Expressed	Expressed	Expressed	No	Membrane	Yes	SUBCELLULAR LOCATION: Cell membrane {ECO:0000269|PubMed:10766823, ECO:0000269|PubMed:11239472, ECO:0000269|PubMed:17038310}. Cytoplasmic vesicle, clathrin-coated vesicle {ECO:0000269|PubMed:10766823, ECO:0000269|PubMed:11239472}. Nucleus {ECO:0000269|PubMed:11606566}. Cytoplasm {ECO:0000269|PubMed:11606566, ECO:0000269|PubMed:14563213}. Golgi apparatus, trans-Golgi network {ECO:0000269|PubMed:107…
O00461	Expressed	Expressed	Expressed	No	Membrane	Yes	SUBCELLULAR LOCATION: Golgi apparatus, Golgi stack membrane; Single-pass type II membrane protein. Endosome membrane; Single-pass type II membrane protein. Membrane {ECO:0000305}; Lipid-anchor {ECO:0000305}. Note=Localizes to cis and medial Golgi cisternae. Probably cycles between early Golgi and distal compartments like endosome.
O00471	Expressed	Expressed	Expressed	No	Intracellular	No	SUBCELLULAR LOCATION: Cytoplasm {ECO:0000269|PubMed:9119050}. Midbody {ECO:0000269|PubMed:18756269}. Note=Localization at the midbody requires the presence of RALA, EXOC2 and EXOC3. {ECO:0000269|PubMed:18756269}.
O00479	Expressed	Expressed	Expressed	No	Intracellular	No	SUBCELLULAR LOCATION: Nucleus {ECO:0000250}.
O00483	Expressed	Expressed	Expressed	No	Membrane	Yes	SUBCELLULAR LOCATION: Mitochondrion inner membrane {ECO:0000269|PubMed:23746447, ECO:0000269|PubMed:30030519}; Single-pass membrane protein {ECO:0000269|PubMed:30030519}.
O00487	Expressed	Expressed	Expressed	No	Intracellular	No
O00488	Undetected	Uncertain	Expressed	No	Intracellular	No	SUBCELLULAR LOCATION: Nucleus, nucleolus {ECO:0000269|PubMed:12429849}. Cytoplasm {ECO:0000250|UniProtKB:Q08004}. Note=Shuttles between the nucleus and the cytoplasm. {ECO:0000250|UniProtKB:Q08004}.
O00499	Expressed	Expressed	Expressed	No	Membrane	Yes	SUBCELLULAR LOCATION: [Isoform BIN1]: Nucleus {ECO:0000269|PubMed:8782822}. Cytoplasm {ECO:0000269|PubMed:9182667}. Endosome {ECO:0000250|UniProtKB:O08539}. Cell membrane, sarcolemma, T-tubule {ECO:0000250|UniProtKB:O08839}.; SUBCELLULAR LOCATION: [Isoform IIA]: Cytoplasm {ECO:0000269|PubMed:9182667}.
O00505	Expressed	Expressed	Expressed	No	Intracellular	No	SUBCELLULAR LOCATION: Cytoplasm {ECO:0000305|PubMed:34564892}. Nucleus {ECO:0000269|PubMed:34564892}.
O00541	Expressed	Expressed	Expressed	No	Intracellular	No	SUBCELLULAR LOCATION: Nucleus, nucleolus. Nucleus, nucleoplasm. Chromosome. Note=Appears to localize to the periphery of metaphase chromosomes during mitosis and to the prenucleolar bodies that form in mitotic cells prior to the actual nucleoli. {ECO:0000255|HAMAP-Rule:MF_03028}.
O00560	Expressed	Expressed	Expressed	Yes	Secreted	Yes	SUBCELLULAR LOCATION: Cell junction, focal adhesion {ECO:0000269|PubMed:11179419}. Cell junction, adherens junction {ECO:0000269|PubMed:11179419}. Cell membrane {ECO:0000269|PubMed:11179419, ECO:0000269|PubMed:25893292, ECO:0000269|PubMed:27386966}; Peripheral membrane protein {ECO:0000269|PubMed:11179419, ECO:0000269|PubMed:27386966}. Endoplasmic reticulum membrane {ECO:0000269|PubMed:17081065};…
O00566	Expressed	Expressed	Expressed	No	Intracellular	No	SUBCELLULAR LOCATION: Nucleus, nucleolus {ECO:0000269|PubMed:12429849, ECO:0000269|PubMed:12655004, ECO:0000269|PubMed:34516797, ECO:0000269|PubMed:9450966}. Chromosome {ECO:0000269|PubMed:9450966}. Note=Fibrillar region of the nucleolus (PubMed:9450966). After dissolution of the nucleolus in early M phase becomes associated with chromosomes through metaphase and anaphase (PubMed:9450966). In tel…
O00567	Expressed	Expressed	Expressed	No	Intracellular	No	SUBCELLULAR LOCATION: Nucleus, nucleolus {ECO:0000269|PubMed:12429849, ECO:0000269|PubMed:12777385, ECO:0000269|PubMed:34516797, ECO:0000269|PubMed:9372940}. Cytoplasm {ECO:0000250|UniProtKB:Q9D6Z1}. Nucleus, nucleoplasm {ECO:0000305|PubMed:15574333}.
O00571;O15523	Expressed	Expressed	Expressed	No	Membrane	Yes	SUBCELLULAR LOCATION: Cell membrane {ECO:0000269|PubMed:23413191, ECO:0000269|PubMed:29899501}. Nucleus {ECO:0000269|PubMed:10329544, ECO:0000269|PubMed:15507209, ECO:0000269|PubMed:16818630, ECO:0000269|PubMed:18596238, ECO:0000269|PubMed:18636090, ECO:0000269|PubMed:22034099, ECO:0000269|PubMed:29899501, ECO:0000269|PubMed:30131165, ECO:0000269|PubMed:31575075}. Cytoplasm {ECO:0000269|PubMed:10…
O00584	Expressed	Expressed	Expressed	Yes	Secreted	Yes	SUBCELLULAR LOCATION: Secreted {ECO:0000269|PubMed:15809705, ECO:0000269|PubMed:16620762}. Lysosome lumen {ECO:0000269|PubMed:16620762}. Endoplasmic reticulum lumen {ECO:0000269|PubMed:16620762}. Mitochondrion intermembrane space {ECO:0000269|PubMed:28730546, ECO:0000269|PubMed:30184494, ECO:0000269|PubMed:30385512}. Note=Full-length RNASET2 is found in the endoplasmic reticulum while smaller RNA…
O00592	Expressed	Expressed	Expressed	Yes	Secreted	Yes	SUBCELLULAR LOCATION: Apical cell membrane. Cell projection, lamellipodium. Cell projection, filopodium. Cell projection, ruffle. Cell projection, microvillus {ECO:0000250}. Membrane raft {ECO:0000250}. Membrane {ECO:0000305}; Single-pass type I membrane protein {ECO:0000305}. Note=In single attached epithelial cells is restricted to a preapical pole on the free plasma membrane whereas other apic…
O00629	Expressed	Expressed	Expressed	No	Intracellular	No	SUBCELLULAR LOCATION: Cytoplasm {ECO:0000305|PubMed:28760339, ECO:0000305|PubMed:29042532}. Nucleus {ECO:0000305|PubMed:28760339, ECO:0000305|PubMed:29042532}.
O00743	Expressed	Expressed	Expressed	No	Intracellular	No	SUBCELLULAR LOCATION: Mitochondrion {ECO:0000269|PubMed:29053956}. Cytoplasm {ECO:0000269|PubMed:16769727, ECO:0000269|PubMed:17568194}.
O00754	Undetected	Expressed	Expressed	Yes	Secreted	Yes	SUBCELLULAR LOCATION: Lysosome.
O00762	Expressed	Expressed	Expressed	No	Intracellular	No
O00764	Expressed	Expressed	Expressed	No	Intracellular	No	SUBCELLULAR LOCATION: Cytoplasm, cytosol {ECO:0000269|PubMed:9099727}.
O00767	Expressed	Expressed	Expressed	No	Membrane	Yes	SUBCELLULAR LOCATION: Endoplasmic reticulum membrane {ECO:0000269|PubMed:15907797}; Multi-pass membrane protein {ECO:0000269|PubMed:18765284, ECO:0000305}.
O14530	Expressed	Expressed	Expressed	No	Intracellular	No	SUBCELLULAR LOCATION: Cytoplasm {ECO:0000250|UniProtKB:Q9CQ79}. Nucleus {ECO:0000250|UniProtKB:Q9CQ79}. Cytoplasm, cytoskeleton, microtubule organizing center, centrosome {ECO:0000250|UniProtKB:Q9CQ79}. Midbody {ECO:0000250|UniProtKB:Q9CQ79}. Note=Co-localizes with beta-tubulin in the centrosome. {ECO:0000250|UniProtKB:Q9CQ79}.
O14545	Uncertain	Expressed	Expressed	No	Intracellular	No
O14561	Expressed	Expressed	Expressed	No	Intracellular	No	SUBCELLULAR LOCATION: Mitochondrion {ECO:0000269|PubMed:12611891, ECO:0000269|PubMed:28892042}.
O14578	Expressed	Expressed	Expressed	No	Intracellular	No	SUBCELLULAR LOCATION: Cytoplasm {ECO:0000250}.
O14579	Expressed	Expressed	Expressed	No	Membrane	Yes	SUBCELLULAR LOCATION: Cytoplasm {ECO:0000250}. Golgi apparatus membrane {ECO:0000250}; Peripheral membrane protein {ECO:0000250}; Cytoplasmic side {ECO:0000250}. Cytoplasmic vesicle, COPI-coated vesicle membrane {ECO:0000250}; Peripheral membrane protein {ECO:0000250}; Cytoplasmic side {ECO:0000250}. Note=The coatomer is cytoplasmic or polymerized on the cytoplasmic side of the Golgi, as well as …
O14617	Expressed	Expressed	Expressed	No	Membrane	Yes	SUBCELLULAR LOCATION: Cytoplasm {ECO:0000250}. Golgi apparatus membrane {ECO:0000250}; Peripheral membrane protein {ECO:0000250}; Cytoplasmic side {ECO:0000250}.
O14618	Expressed	Expressed	Expressed	No	Intracellular	No	SUBCELLULAR LOCATION: Cytoplasm {ECO:0000269|PubMed:9726962}.
O14641	Uncertain	Undetected	Expressed	No	Membrane	Yes	SUBCELLULAR LOCATION: Cell membrane {ECO:0000250|UniProtKB:Q60838}; Peripheral membrane protein {ECO:0000250|UniProtKB:Q60838}; Cytoplasmic side {ECO:0000250|UniProtKB:Q60838}. Cytoplasm, cytosol {ECO:0000269|PubMed:24616100}. Cytoplasmic vesicle {ECO:0000250|UniProtKB:Q60838}. Nucleus {ECO:0000269|PubMed:25805136}. Note=Localizes at the cell membrane upon interaction with frizzled family members…
O14646	Expressed	Expressed	Expressed	No	Intracellular	No	SUBCELLULAR LOCATION: Nucleus {ECO:0000250|UniProtKB:P40201}. Cytoplasm {ECO:0000250|UniProtKB:P40201}. Note=Is released into the cytoplasm when cells enter mitosis and is reincorporated into chromatin during telophase-cytokinesis. {ECO:0000250|UniProtKB:P40201}.
O14656	Expressed	Expressed	Expressed	Yes	Secreted	Yes	SUBCELLULAR LOCATION: Endoplasmic reticulum lumen {ECO:0000269|PubMed:29053766}. Nucleus membrane {ECO:0000269|PubMed:14970196, ECO:0000269|PubMed:29053766}; Peripheral membrane protein {ECO:0000305}. Cell projection, growth cone {ECO:0000250}. Cytoplasmic vesicle membrane {ECO:0000250}. Cytoplasmic vesicle, secretory vesicle {ECO:0000250}. Cytoplasmic vesicle, secretory vesicle, synaptic vesicle…
O14657	Undetected	Uncertain	Expressed	Yes	Secreted	Yes	SUBCELLULAR LOCATION: Endoplasmic reticulum lumen {ECO:0000269|PubMed:15147511}. Nucleus membrane {ECO:0000269|PubMed:15147511}.
O14672	Expressed	Expressed	Expressed	Yes	Secreted	Yes	SUBCELLULAR LOCATION: Cell membrane {ECO:0000269|PubMed:20624979, ECO:0000269|PubMed:23676497, ECO:0000269|PubMed:24990881, ECO:0000269|PubMed:26686862, ECO:0000269|PubMed:29430990, ECO:0000269|PubMed:30463011}; Single-pass type I membrane protein {ECO:0000305}. Golgi apparatus membrane {ECO:0000269|PubMed:12475894}; Single-pass type I membrane protein {ECO:0000305}. Cytoplasmic vesicle, clathrin…
O14732	Undetected	Expressed	Expressed	No	Intracellular	No	SUBCELLULAR LOCATION: Cytoplasm {ECO:0000269|PubMed:17068342}.
O14737	Expressed	Expressed	Expressed	No	Intracellular	No
O14744	Expressed	Expressed	Expressed	No	Intracellular	No	SUBCELLULAR LOCATION: Cytoplasm {ECO:0000269|PubMed:21081503, ECO:0000269|PubMed:21917714, ECO:0000269|PubMed:22269951}. Nucleus {ECO:0000269|PubMed:18404153, ECO:0000269|PubMed:21081503, ECO:0000269|PubMed:21917714, ECO:0000269|PubMed:22269951}. Chromosome {ECO:0000269|PubMed:16428440, ECO:0000269|PubMed:33376131}. Golgi apparatus {ECO:0000269|PubMed:20421892}. Note=Localizes to promoter regions…
O14745	Expressed	Expressed	Expressed	No	Membrane	Yes	SUBCELLULAR LOCATION: Cytoplasm {ECO:0000250}. Apical cell membrane {ECO:0000250}. Endomembrane system; Peripheral membrane protein. Cell projection, filopodium. Cell projection, ruffle. Cell projection, microvillus. Note=Translocates from the cytoplasm to the apical cell membrane in a PODXL-dependent manner. Colocalizes with CFTR at the midpiece of sperm tail (By similarity). Colocalizes with ac…
O14773	Expressed	Expressed	Expressed	Yes	Secreted	Yes	SUBCELLULAR LOCATION: Lysosome {ECO:0000269|PubMed:19941651}. Melanosome {ECO:0000269|PubMed:12643545}. Note=Identified by mass spectrometry in melanosome fractions from stage I to stage IV. {ECO:0000269|PubMed:12643545}.
O14776	Expressed	Expressed	Expressed	No	Intracellular	No	SUBCELLULAR LOCATION: Nucleus {ECO:0000269|PubMed:10908677, ECO:0000269|PubMed:15485897, ECO:0000269|PubMed:9315662}.
O14777	Expressed	Expressed	Expressed	No	Intracellular	No	SUBCELLULAR LOCATION: Nucleus {ECO:0000269|PubMed:9315664}. Chromosome, centromere, kinetochore {ECO:0000269|PubMed:14699129}. Note=Localizes to kinetochores from late prophase to anaphase (PubMed:14699129). Localizes specifically to the outer plate of the kinetochore (PubMed:14699129). {ECO:0000269|PubMed:14699129}.
O14818	Expressed	Expressed	Expressed	No	Intracellular	No	SUBCELLULAR LOCATION: Cytoplasm {ECO:0000269|PubMed:12181345, ECO:0000269|PubMed:34711951}. Nucleus {ECO:0000269|PubMed:12181345, ECO:0000269|PubMed:34711951}. Note=Translocated from the cytoplasm into the nucleus following interaction with AKIRIN2, which bridges the proteasome with the nuclear import receptor IPO9. {ECO:0000269|PubMed:34711951}.
O14828	Expressed	Expressed	Expressed	No	Membrane	Yes	SUBCELLULAR LOCATION: Membrane; Multi-pass membrane protein.
O14874	Expressed	Expressed	Expressed	No	Intracellular	No	SUBCELLULAR LOCATION: Mitochondrion matrix {ECO:0000250|UniProtKB:Q00972, ECO:0000305|PubMed:24449431}. Note=Detected in the cytosolic compartment of liver cells. {ECO:0000250|UniProtKB:Q00972}.
O14907	Expressed	Expressed	Expressed	No	Membrane	Yes	SUBCELLULAR LOCATION: Cytoplasm. Nucleus. Cell membrane; Peripheral membrane protein; Cytoplasmic side. Note=Recruited to the cell membrane by interaction with membrane proteins.
O14908	Expressed	Expressed	Expressed	No	Membrane	Yes	SUBCELLULAR LOCATION: Cytoplasm {ECO:0000269|PubMed:32413282, ECO:0000269|PubMed:9770488}. Membrane {ECO:0000269|PubMed:9770488}; Peripheral membrane protein.
O14925	Expressed	Expressed	Expressed	No	Membrane	Yes	SUBCELLULAR LOCATION: Mitochondrion inner membrane {ECO:0000269|PubMed:25997101}; Multi-pass membrane protein {ECO:0000255}.
O14929	Expressed	Expressed	Expressed	No	Intracellular	No	SUBCELLULAR LOCATION: [Isoform A]: Nucleus matrix {ECO:0000269|PubMed:20148353, ECO:0000269|PubMed:23653357}. Mitochondrion {ECO:0000269|PubMed:32081014}.; SUBCELLULAR LOCATION: [Isoform B]: Cytoplasm {ECO:0000269|PubMed:20148353}. Nucleus {ECO:0000269|PubMed:20148353}. Nucleus matrix {ECO:0000269|PubMed:20148353}. Nucleus, nucleoplasm {ECO:0000269|PubMed:20148353}. Note=Localization is predomina…
O14936	Undetected	Uncertain	Expressed	No	Membrane	Yes	SUBCELLULAR LOCATION: Nucleus {ECO:0000250|UniProtKB:Q62915}. Cytoplasm {ECO:0000250|UniProtKB:Q62915}. Cell membrane {ECO:0000250|UniProtKB:Q62915}; Peripheral membrane protein {ECO:0000250|UniProtKB:Q62915}.
O14944	Expressed	Expressed	Expressed	Yes	Secreted	Yes	SUBCELLULAR LOCATION: [Epiregulin]: Secreted, extracellular space {ECO:0000269|PubMed:9337852}.; SUBCELLULAR LOCATION: [Proepiregulin]: Cell membrane {ECO:0000269|PubMed:9337852}; Single-pass type I membrane protein {ECO:0000269|PubMed:9337852}.
O14949	Uncertain	Uncertain	Expressed	No	Membrane	Yes	SUBCELLULAR LOCATION: Mitochondrion inner membrane {ECO:0000250|UniProtKB:P08525}; Single-pass membrane protein {ECO:0000250|UniProtKB:P08525}.
O14964	Expressed	Expressed	Expressed	No	Membrane	Yes	SUBCELLULAR LOCATION: Cytoplasm {ECO:0000250|UniProtKB:Q9JJ50}. Early endosome membrane {ECO:0000269|PubMed:23166352, ECO:0000269|PubMed:24790097}; Peripheral membrane protein {ECO:0000305|PubMed:23166352, ECO:0000305|PubMed:24790097}; Cytoplasmic side {ECO:0000305|PubMed:23166352, ECO:0000305|PubMed:24790097}. Endosome, multivesicular body membrane {ECO:0000250|UniProtKB:Q9JJ50}; Peripheral memb…
O14965	Expressed	Expressed	Expressed	No	Membrane	Yes	SUBCELLULAR LOCATION: Cytoplasm, cytoskeleton, microtubule organizing center, centrosome {ECO:0000269|PubMed:12576638, ECO:0000269|PubMed:13678582, ECO:0000269|PubMed:17229885, ECO:0000269|PubMed:17726514, ECO:0000269|PubMed:19357306, ECO:0000269|PubMed:21225229, ECO:0000269|PubMed:22014574, ECO:0000269|PubMed:23213400, ECO:0000269|PubMed:25657325, ECO:0000269|PubMed:30538148, ECO:0000269|PubMed:…
O14974	Expressed	Expressed	Expressed	No	Intracellular	No	SUBCELLULAR LOCATION: Cytoplasm {ECO:0000269|PubMed:12923170, ECO:0000269|PubMed:18477460}. Cytoplasm, cytoskeleton, stress fiber {ECO:0000269|PubMed:12923170}. Note=Also along actomyosin filaments. {ECO:0000269|PubMed:12923170}.
O14976	Expressed	Expressed	Expressed	No	Membrane	Yes	SUBCELLULAR LOCATION: Cytoplasm, perinuclear region {ECO:0000269|PubMed:10625686}. Golgi apparatus, trans-Golgi network {ECO:0000269|PubMed:10625686}. Cell junction, focal adhesion {ECO:0000305|PubMed:10625686}. Cytoplasmic vesicle, clathrin-coated vesicle {ECO:0000269|PubMed:31962345}. Note=Localizes to the perinuclear area and to the trans-Golgi network. Also seen on the plasma membrane, probab…
O14979	Expressed	Expressed	Expressed	No	Intracellular	No	SUBCELLULAR LOCATION: Nucleus {ECO:0000269|PubMed:11705999, ECO:0000269|PubMed:12406575}. Cytoplasm {ECO:0000269|PubMed:11705999, ECO:0000269|PubMed:12406575}. Note=Shuttles between the nucleus and the cytoplasm in a TNPO1-dependent manner. {ECO:0000269|PubMed:11705999, ECO:0000269|PubMed:12406575}.
O14980	Expressed	Expressed	Expressed	No	Intracellular	No	SUBCELLULAR LOCATION: Cytoplasm. Nucleus, nucleoplasm. Nucleus, Cajal body. Nucleus, nucleolus. Note=Located in the nucleoplasm, Cajal bodies and nucleoli. Shuttles between the nucleus/nucleolus and the cytoplasm.
O14981	Expressed	Expressed	Expressed	No	Intracellular	No	SUBCELLULAR LOCATION: Nucleus.
O15027	Expressed	Expressed	Expressed	No	Membrane	Yes	SUBCELLULAR LOCATION: Endoplasmic reticulum membrane {ECO:0000269|PubMed:17005010, ECO:0000269|PubMed:29300766}; Peripheral membrane protein {ECO:0000269|PubMed:17005010}. Golgi apparatus membrane {ECO:0000305}; Peripheral membrane protein {ECO:0000305}. Cytoplasm, perinuclear region {ECO:0000250|UniProtKB:E9QAT4}. Cytoplasm, cytosol {ECO:0000269|PubMed:17428803, ECO:0000269|PubMed:21768384}. Mic…
O15031	Expressed	Expressed	Expressed	Yes	Secreted	Yes	SUBCELLULAR LOCATION: Cell membrane {ECO:0000269|PubMed:12533544}; Single-pass type I membrane protein {ECO:0000255}.
O15042	Expressed	Expressed	Expressed	No	Intracellular	No	SUBCELLULAR LOCATION: Nucleus {ECO:0000269|PubMed:20858735}.
O15066	Expressed	Expressed	Expressed	No	Intracellular	No	SUBCELLULAR LOCATION: Cytoplasm, cytoskeleton {ECO:0000305}. Cell projection, cilium {ECO:0000250|UniProtKB:Q61771}. Cell projection, dendritic spine {ECO:0000250|UniProtKB:Q61771}.
O15067	Expressed	Expressed	Expressed	No	Intracellular	No	SUBCELLULAR LOCATION: Cytoplasm {ECO:0000250}.
O15084	Expressed	Expressed	Expressed	No	Intracellular	No	SUBCELLULAR LOCATION: Nucleus, nucleoplasm {ECO:0000269|PubMed:16564677}. Cytoplasm, cytosol {ECO:0000269|PubMed:35512830}. Cell projection, lamellipodium {ECO:0000269|PubMed:35512830}. Note=Seems to be excluded from nucleoli. Mostly localized in the cytosol, but a fraction could be observed at the lamellipodia (PubMed:35512830). {ECO:0000269|PubMed:35512830}.
O15091	Expressed	Expressed	Expressed	No	Intracellular	No	SUBCELLULAR LOCATION: Mitochondrion {ECO:0000269|PubMed:18984158}.
O15116	Expressed	Expressed	Expressed	No	Intracellular	No	SUBCELLULAR LOCATION: Cytoplasm {ECO:0000305|PubMed:18172165}. Cytoplasm, P-body {ECO:0000305|PubMed:18172165}.
O15126	Expressed	Expressed	Expressed	No	Membrane	Yes	SUBCELLULAR LOCATION: Golgi apparatus, trans-Golgi network membrane {ECO:0000269|PubMed:15840657}; Multi-pass membrane protein {ECO:0000269|PubMed:15840657}. Recycling endosome membrane {ECO:0000269|PubMed:15840657}; Multi-pass membrane protein {ECO:0000269|PubMed:15840657}.
O15127	Uncertain	Uncertain	Expressed	No	Membrane	Yes	SUBCELLULAR LOCATION: Golgi apparatus, trans-Golgi network membrane {ECO:0000269|PubMed:15840657}; Multi-pass membrane protein {ECO:0000269|PubMed:15840657}. Recycling endosome membrane {ECO:0000269|PubMed:15840657}; Multi-pass membrane protein {ECO:0000269|PubMed:15840657}.
O15143	Expressed	Expressed	Expressed	No	Intracellular	No	SUBCELLULAR LOCATION: Cytoplasm, cytoskeleton {ECO:0000269|PubMed:11741539, ECO:0000269|PubMed:9230079}. Nucleus {ECO:0000269|PubMed:29925947}.
O15144	Expressed	Expressed	Expressed	No	Intracellular	No	SUBCELLULAR LOCATION: Cytoplasm, cytoskeleton {ECO:0000269|PubMed:9230079}. Cell projection {ECO:0000269|PubMed:9230079}. Synapse, synaptosome {ECO:0000250|UniProtKB:Q9CVB6}. Nucleus {ECO:0000269|PubMed:29925947}.
O15145	Expressed	Expressed	Expressed	No	Intracellular	No	SUBCELLULAR LOCATION: Cytoplasm, cytoskeleton {ECO:0000269|PubMed:9230079, ECO:0000269|PubMed:9359840}. Cell projection {ECO:0000269|PubMed:9230079, ECO:0000269|PubMed:9359840}. Nucleus {ECO:0000269|PubMed:29925947}.
O15155	Undetected	Expressed	Expressed	No	Membrane	Yes	SUBCELLULAR LOCATION: Endoplasmic reticulum membrane {ECO:0000269|PubMed:34779586}; Single-pass type IV membrane protein {ECO:0000250}. Golgi apparatus, cis-Golgi network membrane {ECO:0000269|PubMed:34779586}. Golgi apparatus membrane {ECO:0000250}. Note=Concentrated most in the intermediate compartment/cis-Golgi network and the cis-Golgi cisternae 1 and 2. Greatly reduced in concentration at th…
O15160	Expressed	Expressed	Expressed	No	Intracellular	No	SUBCELLULAR LOCATION: Nucleus {ECO:0000269|PubMed:26151409, ECO:0000269|PubMed:33335104}. Nucleus, nucleolus {ECO:0000269|PubMed:34887565}. Cytoplasm, cytosol {ECO:0000269|PubMed:33335104}.
O15164	Expressed	Expressed	Expressed	No	Intracellular	No	SUBCELLULAR LOCATION: Nucleus {ECO:0000269|PubMed:21164480, ECO:0000269|PubMed:25593309, ECO:0000269|PubMed:32324863}. Cytoplasm {ECO:0000269|PubMed:21164480}. Mitochondrion {ECO:0000269|PubMed:32324863}. Note=Colocalizes with sites of active transcription. Predominantly nuclear. Translocated from nucleus to mitochondria to mediate antiviral immunity (PubMed:32324863). Localizes to sites of DNA d…
O15173	Uncertain	Undetected	Expressed	Yes	Secreted	Yes	SUBCELLULAR LOCATION: Membrane {ECO:0000305|PubMed:23793472}; Single-pass membrane protein {ECO:0000305}. Nucleus envelope {ECO:0000269|PubMed:27754849, ECO:0000269|PubMed:28111073}. Endoplasmic reticulum {ECO:0000269|PubMed:27754849}. Secreted {ECO:0000269|PubMed:37453717}.
O15212	Expressed	Expressed	Expressed	No	Intracellular	No
O15213	Expressed	Expressed	Expressed	No	Intracellular	No	SUBCELLULAR LOCATION: Nucleus, nucleolus {ECO:0000269|PubMed:23848194, ECO:0000269|PubMed:34516797}.
O15226	Expressed	Expressed	Expressed	No	Intracellular	No	SUBCELLULAR LOCATION: Nucleus, nucleolus {ECO:0000269|PubMed:12429849}.
O15228	Uncertain	Uncertain	Expressed	No	Membrane	Yes	SUBCELLULAR LOCATION: Peroxisome membrane {ECO:0000269|PubMed:15687349}; Peripheral membrane protein {ECO:0000250|UniProtKB:Q9ES71}; Matrix side {ECO:0000250|UniProtKB:Q9ES71}. Note=Exclusively localized to the lumenal side of the peroxisomal membrane. {ECO:0000250|UniProtKB:Q9ES71}.
O15258	Uncertain	Uncertain	Expressed	No	Membrane	Yes	SUBCELLULAR LOCATION: Golgi apparatus membrane; Multi-pass membrane protein.
O15269	Expressed	Expressed	Expressed	No	Membrane	Yes	SUBCELLULAR LOCATION: Endoplasmic reticulum membrane {ECO:0000269|PubMed:21618344}; Single-pass membrane protein {ECO:0000250|UniProtKB:O35704}.
O15270	Uncertain	Expressed	Uncertain	No	Membrane	Yes	SUBCELLULAR LOCATION: Endoplasmic reticulum membrane {ECO:0000250|UniProtKB:P97363}; Single-pass membrane protein {ECO:0000250|UniProtKB:P97363}.
O15294	Expressed	Expressed	Expressed	No	Membrane	Yes	SUBCELLULAR LOCATION: Nucleus {ECO:0000269|PubMed:26678539, ECO:0000269|PubMed:27713473}. Cytoplasm {ECO:0000269|PubMed:26678539, ECO:0000269|PubMed:27713473}. Note=Predominantly localizes to the nucleus (PubMed:26678539). Translocates into the nucleus via association with importin KPNA1 (PubMed:27713473). {ECO:0000269|PubMed:26678539, ECO:0000269|PubMed:27713473}.; SUBCELLULAR LOCATION: [Isoform…
O15327	Expressed	Expressed	Expressed	No	Intracellular	No
O15347	Expressed	Expressed	Expressed	No	Intracellular	No	SUBCELLULAR LOCATION: Nucleus {ECO:0000250|UniProtKB:P40618, ECO:0000255|PROSITE-ProRule:PRU00267}. Chromosome {ECO:0000305}. Cytoplasm {ECO:0000250|UniProtKB:O54879}.
O15355	Expressed	Expressed	Expressed	No	Membrane	Yes	SUBCELLULAR LOCATION: Cytoplasm {ECO:0000305}. Membrane {ECO:0000305}; Lipid-anchor {ECO:0000305}.
O15357	Expressed	Expressed	Expressed	No	Membrane	Yes	SUBCELLULAR LOCATION: Cytoplasm, cytosol {ECO:0000269|PubMed:11349134}. Cytoplasm, cytoskeleton. Membrane {ECO:0000269|PubMed:11739414}; Peripheral membrane protein. Cell projection, filopodium {ECO:0000269|PubMed:12676785}. Cell projection, lamellipodium {ECO:0000269|PubMed:12676785}. Basal cell membrane {ECO:0000250|UniProtKB:F1PNY0}. Nucleus {ECO:0000250|UniProtKB:D7PF45}. Nucleus speckle {ECO…
O15360	Expressed	Uncertain	Expressed	No	Intracellular	No	SUBCELLULAR LOCATION: Nucleus. Cytoplasm. Note=The major form is nuclear. The minor form is cytoplasmic.
O15371	Expressed	Expressed	Expressed	No	Intracellular	No	SUBCELLULAR LOCATION: Cytoplasm {ECO:0000255|HAMAP-Rule:MF_03003}.
O15372	Expressed	Expressed	Expressed	No	Intracellular	No	SUBCELLULAR LOCATION: Cytoplasm {ECO:0000255|HAMAP-Rule:MF_03007}.
O15381	Expressed	Expressed	Expressed	No	Intracellular	No	SUBCELLULAR LOCATION: [Isoform 2]: Nucleus, nucleoplasm {ECO:0000269|PubMed:15469983}.; SUBCELLULAR LOCATION: [Isoform 1]: Nucleus, nucleolus {ECO:0000269|PubMed:12429849, ECO:0000269|PubMed:15469983, ECO:0000269|PubMed:22226966, ECO:0000269|PubMed:26456651, ECO:0000269|PubMed:9286697}. Nucleus, nucleoplasm {ECO:0000269|PubMed:15469983}. Note=Expressed predominantly in the nucleolus. Associates w…
O15382	Expressed	Expressed	Expressed	No	Intracellular	No	SUBCELLULAR LOCATION: Mitochondrion {ECO:0000250|UniProtKB:O35854}.
O15397	Expressed	Expressed	Expressed	No	Intracellular	No	SUBCELLULAR LOCATION: Cytoplasm {ECO:0000250}. Nucleus {ECO:0000250}.
O15400	Undetected	Expressed	Expressed	No	Membrane	Yes	SUBCELLULAR LOCATION: Early endosome membrane {ECO:0000250}; Single-pass type IV membrane protein {ECO:0000250}.
O15446	Expressed	Expressed	Expressed	No	Intracellular	No	SUBCELLULAR LOCATION: Nucleus, nucleolus {ECO:0000269|PubMed:9426281}. Chromosome {ECO:0000269|PubMed:9426281}. Note=Found at the fibrillar centers of the nucleolus in interphase and during cell division it is localized to the nucleolus organizer regions of the chromosomes.
O15460	Expressed	Expressed	Expressed	Yes	Secreted	Yes	SUBCELLULAR LOCATION: Endoplasmic reticulum lumen.
O15498	Expressed	Expressed	Expressed	No	Membrane	Yes	SUBCELLULAR LOCATION: Cytoplasm, cytosol. Cytoplasmic vesicle membrane; Lipid-anchor; Cytoplasmic side. Golgi apparatus membrane; Lipid-anchor; Cytoplasmic side. Note=Probably cycles through vesicles between Golgi and endosomes.
O15504	Uncertain	Expressed	Expressed	No	Membrane	Yes	SUBCELLULAR LOCATION: Nucleus, nuclear pore complex {ECO:0000269|PubMed:12228227, ECO:0000269|PubMed:16000379}. Nucleus membrane {ECO:0000269|PubMed:12228227, ECO:0000269|PubMed:16000379}; Peripheral membrane protein; Cytoplasmic side {ECO:0000269|PubMed:12228227}. Note=Excluded from the nucleolus. {ECO:0000269|PubMed:10358091}.
O15511	Expressed	Expressed	Expressed	No	Intracellular	No	SUBCELLULAR LOCATION: Cytoplasm, cytoskeleton {ECO:0000269|PubMed:9230079}. Cell projection {ECO:0000269|PubMed:9230079}. Nucleus {ECO:0000269|PubMed:29925947, ECO:0000269|PubMed:37349293}.
O15514	Uncertain	Expressed	Expressed	No	Intracellular	No	SUBCELLULAR LOCATION: Nucleus {ECO:0000269|PubMed:9852112}.
O43143	Expressed	Expressed	Expressed	No	Intracellular	No	SUBCELLULAR LOCATION: Nucleus {ECO:0000269|PubMed:12458796}. Nucleus, nucleolus {ECO:0000269|PubMed:12458796}.
O43148	Expressed	Expressed	Expressed	No	Intracellular	No	SUBCELLULAR LOCATION: Nucleus {ECO:0000269|PubMed:11114884, ECO:0000269|PubMed:15767670}.
O43149	Uncertain	Expressed	Uncertain	No	Intracellular	No
O43150	Expressed	Expressed	Expressed	No	Membrane	Yes	SUBCELLULAR LOCATION: Cytoplasm. Golgi apparatus, Golgi stack membrane; Peripheral membrane protein. Cell membrane; Peripheral membrane protein. Note=Colocalizes with F-actin and ARF6 in phagocytic cups.
O43156	Expressed	Expressed	Expressed	No	Intracellular	No	SUBCELLULAR LOCATION: Cytoplasm {ECO:0000269|PubMed:23263282}.
O43159	Expressed	Expressed	Expressed	No	Intracellular	No	SUBCELLULAR LOCATION: Nucleus, nucleolus {ECO:0000269|PubMed:11790298, ECO:0000269|PubMed:12429849, ECO:0000269|PubMed:18485871}. Note=Localizes at rDNA locus.
O43169	Expressed	Expressed	Expressed	No	Membrane	Yes	SUBCELLULAR LOCATION: Mitochondrion outer membrane {ECO:0000250|UniProtKB:P04166}.
O43172	Expressed	Expressed	Expressed	No	Intracellular	No	SUBCELLULAR LOCATION: Nucleus {ECO:0000269|PubMed:25383878, ECO:0000269|PubMed:26912367, ECO:0000269|PubMed:28781166, ECO:0000269|PubMed:9257651, ECO:0000269|PubMed:9328476, ECO:0000269|PubMed:9404889}. Nucleus speckle {ECO:0000305}.
O43175	Expressed	Expressed	Expressed	No	Intracellular	No
O43237	Expressed	Expressed	Expressed	No	Intracellular	No	SUBCELLULAR LOCATION: Cytoplasm, cytoskeleton {ECO:0000305|PubMed:36071160}.
O43242	Expressed	Expressed	Expressed	No	Intracellular	No
O43252	Expressed	Expressed	Expressed	No	Intracellular	No
O43264	Expressed	Expressed	Expressed	No	Membrane	Yes	SUBCELLULAR LOCATION: Cytoplasm {ECO:0000269|PubMed:15029241}. Endoplasmic reticulum membrane {ECO:0000269|PubMed:15029241}; Peripheral membrane protein {ECO:0000269|PubMed:15029241}. Chromosome, centromere, kinetochore {ECO:0000269|PubMed:11590237, ECO:0000269|PubMed:15485811, ECO:0000269|PubMed:15824131}. Cytoplasm, cytoskeleton, spindle {ECO:0000269|PubMed:11590237}. Lipid droplet {ECO:0000269…
O43290	Expressed	Expressed	Expressed	No	Intracellular	No	SUBCELLULAR LOCATION: Nucleus {ECO:0000269|PubMed:11350945, ECO:0000269|PubMed:9449708}. Note=Found in the nucleus of mitogen-activated peripheral blood mononuclear cells (PBMCs), tumor cells, or normal cell lines, but not in normal tissues except testis and fetal liver or in unstimulated PBMCs, suggesting preferential expression in proliferating cells.
O43299	Expressed	Expressed	Expressed	No	Intracellular	No	SUBCELLULAR LOCATION: Cytoplasm {ECO:0000269|PubMed:20613862}. Nucleus {ECO:0000269|PubMed:20613862}. Note=By SDS-PAGE, 2 isoforms have been observed, the shorter seems to be predominantly nuclear and the longer is mostly cytoplasmic. {ECO:0000269|PubMed:20613862}.
O43324	Expressed	Expressed	Expressed	No	Intracellular	No	SUBCELLULAR LOCATION: Cytoplasm {ECO:0000269|PubMed:15680327}. Cytoplasm, cytosol {ECO:0000269|PubMed:19289464}. Nucleus {ECO:0000269|PubMed:15680327}. Note=Cytoplasmic under growth arrest conditions. Translocated into the nucleus when growth resumes (S phase) and following DNA damage.
O43390	Expressed	Expressed	Expressed	No	Intracellular	No	SUBCELLULAR LOCATION: Nucleus {ECO:0000269|PubMed:31079900}. Microsome {ECO:0000250|UniProtKB:Q7TMK9}. Nucleus, nucleoplasm {ECO:0000269|PubMed:17289661}. Cytoplasm {ECO:0000269|PubMed:17289661}. Note=Localized in cytoplasmic mRNP granules containing untranslated mRNAs. The tyrosine phosphorylated form bound to RNA is found in microsomes (By similarity). {ECO:0000250|UniProtKB:Q7TMK9, ECO:0000269…
O43395	Expressed	Expressed	Expressed	No	Intracellular	No	SUBCELLULAR LOCATION: Nucleus {ECO:0000269|PubMed:17932117, ECO:0000269|PubMed:26912367, ECO:0000269|PubMed:28781166, ECO:0000269|PubMed:9328476, ECO:0000269|PubMed:9404889}. Nucleus speckle.
O43396	Expressed	Expressed	Expressed	No	Intracellular	No	SUBCELLULAR LOCATION: Cytoplasm {ECO:0000269|PubMed:19349277}. Nucleus {ECO:0000269|PubMed:19349277}. Note=At least 85% of the cellular TXNL1 is proteasome-associated.
O43399	Expressed	Expressed	Expressed	No	Intracellular	No
O43402	Expressed	Expressed	Uncertain	No	Membrane	Yes	SUBCELLULAR LOCATION: Endoplasmic reticulum membrane {ECO:0000269|PubMed:22119785}; Peripheral membrane protein {ECO:0000305|PubMed:32439656}; Cytoplasmic side {ECO:0000269|PubMed:32439656}.
O43427	Expressed	Expressed	Uncertain	No	Membrane	Yes	SUBCELLULAR LOCATION: Nucleus. Endomembrane system; Peripheral membrane protein. Note=Also associated with cytoplasmic membranes, particularly of mitochondria.
O43447	Expressed	Expressed	Expressed	No	Intracellular	No	SUBCELLULAR LOCATION: Nucleus speckle {ECO:0000269|PubMed:9570313}. Cytoplasm {ECO:0000269|PubMed:9570313}. Note=Colocalizes with spliceosomal snRNPs. A small proportion may also be cytoplasmic.
O43464	Uncertain	Expressed	Expressed	No	Membrane	Yes	SUBCELLULAR LOCATION: Mitochondrion intermembrane space. Mitochondrion membrane {ECO:0000305}; Single-pass membrane protein {ECO:0000305}. Note=Predominantly present in the intermembrane space. Released into the cytosol following apoptotic stimuli, such as UV treatment, and stimulation of mitochondria with caspase-8 truncated BID/tBID.; SUBCELLULAR LOCATION: [Isoform 1]: Endoplasmic reticulum {EC…
O43488	Uncertain	Expressed	Expressed	No	Intracellular	No	SUBCELLULAR LOCATION: Mitochondrion {ECO:0000255}. Golgi apparatus {ECO:0000250|UniProtKB:Q8CG45}. Cytoplasm {ECO:0000269|PubMed:9576847}.
O43491	Expressed	Expressed	Expressed	No	Membrane	Yes	SUBCELLULAR LOCATION: Cytoplasm, cytoskeleton {ECO:0000250}. Cytoplasm, cell cortex {ECO:0000269|PubMed:23870127}. Cell membrane {ECO:0000269|PubMed:22361696}.
O43493	Expressed	Expressed	Expressed	Yes	Secreted	Yes	SUBCELLULAR LOCATION: Cell membrane; Single-pass type I membrane protein. Golgi apparatus, trans-Golgi network membrane; Single-pass type I membrane protein. Note=Primarily in trans-Golgi network. Cycles between the trans-Golgi network and the cell surface returning via endosomes.
O43502	Expressed	Expressed	Expressed	No	Intracellular	No	SUBCELLULAR LOCATION: Nucleus {ECO:0000269|PubMed:12966089, ECO:0000269|PubMed:16215984}. Cytoplasm {ECO:0000269|PubMed:16215984}. Cytoplasm, perinuclear region {ECO:0000269|PubMed:16215984}. Mitochondrion {ECO:0000269|PubMed:20413593}. Note=DNA damage induces an increase in nuclear levels. Accumulates in DNA damage induced nuclear foci or RAD51C foci which is formed during the S or G2 phase of c…
O43504	Expressed	Expressed	Expressed	No	Intracellular	No	SUBCELLULAR LOCATION: Lysosome {ECO:0000269|PubMed:22980980}. Cytoplasm, cytosol {ECO:0000269|PubMed:12773388}.
O43583	Expressed	Expressed	Expressed	No	Intracellular	No	SUBCELLULAR LOCATION: Cytoplasm {ECO:0000269|PubMed:16982740}.
O43592	Expressed	Expressed	Expressed	No	Intracellular	No	SUBCELLULAR LOCATION: Nucleus. Cytoplasm. Note=Nuclear, once bound to tRNA and Ran the complex translocates to the cytoplasm. Shuttles between the nucleus and the cytoplasm.
O43598	Undetected	Uncertain	Expressed	No	Intracellular	No	SUBCELLULAR LOCATION: Cytoplasm {ECO:0000269|PubMed:18726892}. Nucleus {ECO:0000269|PubMed:9271375}.
O43615	Expressed	Expressed	Expressed	No	Membrane	Yes	SUBCELLULAR LOCATION: Mitochondrion inner membrane {ECO:0000269|PubMed:10339406}; Peripheral membrane protein {ECO:0000269|PubMed:10339406}; Matrix side {ECO:0000269|PubMed:10339406}. Mitochondrion matrix {ECO:0000269|PubMed:10339406}.
O43617	Expressed	Expressed	Expressed	No	Intracellular	No	SUBCELLULAR LOCATION: Golgi apparatus, cis-Golgi network {ECO:0000250}. Endoplasmic reticulum {ECO:0000250}.
O43633	Undetected	Undetected	Expressed	No	Membrane	Yes	SUBCELLULAR LOCATION: Late endosome membrane {ECO:0000269|PubMed:16730941, ECO:0000269|PubMed:17853893}; Peripheral membrane protein {ECO:0000269|PubMed:16730941, ECO:0000269|PubMed:17853893}; Cytoplasmic side {ECO:0000269|PubMed:16730941, ECO:0000269|PubMed:17853893}. Nucleus envelope {ECO:0000269|PubMed:28242692}. Note=Localizes to the midbody of dividing cells. Localized in two distinct rings …
O43660	Expressed	Expressed	Expressed	No	Intracellular	No	SUBCELLULAR LOCATION: Nucleus {ECO:0000269|PubMed:11101529, ECO:0000269|PubMed:20176811, ECO:0000269|PubMed:28076346, ECO:0000269|PubMed:28502770}. Nucleus speckle {ECO:0000269|PubMed:11544257}.
O43663	Uncertain	Uncertain	Expressed	No	Intracellular	No	SUBCELLULAR LOCATION: Nucleus {ECO:0000269|PubMed:17409436}. Cytoplasm. Cytoplasm, cytoskeleton, spindle pole {ECO:0000269|PubMed:15297875, ECO:0000269|PubMed:15625105}. Midbody {ECO:0000269|PubMed:15297875, ECO:0000269|PubMed:15625105, ECO:0000269|PubMed:17409436, ECO:0000269|PubMed:35849559}. Chromosome {ECO:0000269|PubMed:15297875}. Note=Colocalized with KIF20B in the nucleus of bladder carcin…
O43665	Expressed	Expressed	Expressed	No	Intracellular	No	SUBCELLULAR LOCATION: [Isoform 1]: Cytoplasm, cytosol {ECO:0000269|PubMed:11443111}. Nucleus {ECO:0000269|PubMed:11443111}. Note=Forskolin treatment promotes phosphorylation and translocation to the nucleus. {ECO:0000269|PubMed:11443111}.; SUBCELLULAR LOCATION: Nucleus {ECO:0000269|PubMed:10791963}.
O43670	Expressed	Expressed	Expressed	No	Intracellular	No	SUBCELLULAR LOCATION: Nucleus {ECO:0000269|PubMed:24462186, ECO:0000269|PubMed:24462187}. Chromosome, centromere, kinetochore {ECO:0000269|PubMed:24462186, ECO:0000269|PubMed:24462187}. Cytoplasm, cytoskeleton, spindle {ECO:0000269|PubMed:26388440}. Note=Localizes primarily to the nucleus in interphase, concentrates at kinetochores prior to nuclear envelope breakdown and during early prometaphase…
O43674	Expressed	Expressed	Expressed	No	Membrane	Yes	SUBCELLULAR LOCATION: Mitochondrion inner membrane {ECO:0000305|PubMed:12611891}; Single-pass membrane protein {ECO:0000305}; Matrix side {ECO:0000305}.
O43678	Expressed	Expressed	Expressed	No	Membrane	Yes	SUBCELLULAR LOCATION: Mitochondrion inner membrane {ECO:0000305|PubMed:12611891}; Peripheral membrane protein {ECO:0000305}; Matrix side {ECO:0000305}.
O43681	Expressed	Expressed	Expressed	No	Intracellular	No	SUBCELLULAR LOCATION: Cytoplasm {ECO:0000269|PubMed:17382883, ECO:0000269|PubMed:21444755, ECO:0000269|PubMed:9736449}. Endoplasmic reticulum {ECO:0000269|PubMed:17382883, ECO:0000269|PubMed:21444755, ECO:0000269|PubMed:31461301}. Nucleus, nucleolus {ECO:0000269|PubMed:21444755, ECO:0000269|PubMed:9736449}.
O43684	Expressed	Expressed	Expressed	No	Intracellular	No	SUBCELLULAR LOCATION: Nucleus. Chromosome, centromere, kinetochore {ECO:0000250}. Note=Starts to localize at kinetochores in prometaphase I (Pro-MI) stage and maintains the localization until the metaphase I-anaphase I (MI-AI) transition. {ECO:0000250}.
O43707	Expressed	Expressed	Expressed	No	Intracellular	No	SUBCELLULAR LOCATION: Nucleus {ECO:0000269|PubMed:22351778, ECO:0000269|PubMed:9508771}. Cytoplasm {ECO:0000269|PubMed:22351778, ECO:0000269|PubMed:9508771}. Cell junction {ECO:0000250|UniProtKB:P57780}. Cytoplasm, cytoskeleton, stress fiber {ECO:0000269|PubMed:9508771}. Cytoplasm, perinuclear region {ECO:0000250|UniProtKB:P57780}. Note=Localized in cytoplasmic mRNP granules containing untranslat…
O43709	Uncertain	Undetected	Expressed	No	Intracellular	No	SUBCELLULAR LOCATION: Nucleus {ECO:0000269|PubMed:24086612, ECO:0000269|PubMed:24488492, ECO:0000269|PubMed:34948388}. Nucleus, nucleoplasm {ECO:0000269|PubMed:25851604}. Cytoplasm, perinuclear region {ECO:0000269|PubMed:25851604}. Cytoplasm {ECO:0000269|PubMed:24488492}. Note=Localized diffusely throughout the nucleus and the cytoplasm (PubMed:24488492). Localizes to a polarized perinuclear stru…
O43719	Expressed	Expressed	Expressed	No	Intracellular	No	SUBCELLULAR LOCATION: Nucleus {ECO:0000269|PubMed:15485897, ECO:0000269|PubMed:8849451}. Chromosome {ECO:0000269|PubMed:35597237}. Note=Recruited to DNA damage sites during S-phase following interaction with poly-ADP-ribosylated RPA1. {ECO:0000269|PubMed:35597237}.
O43747	Expressed	Expressed	Expressed	No	Membrane	Yes	SUBCELLULAR LOCATION: Golgi apparatus {ECO:0000269|PubMed:12773381}. Cytoplasmic vesicle, clathrin-coated vesicle membrane {ECO:0000269|PubMed:12773381}; Peripheral membrane protein {ECO:0000269|PubMed:12773381}; Cytoplasmic side {ECO:0000269|PubMed:12773381}. Cytoplasm {ECO:0000269|PubMed:15758025}. Cytoplasm, perinuclear region {ECO:0000269|PubMed:15758025, ECO:0000269|PubMed:34102099}. Cytopla…
O43765	Expressed	Expressed	Expressed	No	Intracellular	No	SUBCELLULAR LOCATION: Cytoplasm {ECO:0000269|PubMed:16580629}. Nucleus {ECO:0000269|PubMed:16580629}. Note=Co-localizes with HSP90AB1 in the cytoplasm. Increased nuclear accumulation seen during cell apoptosis. {ECO:0000269|PubMed:16580629}.
O43768	Expressed	Expressed	Expressed	No	Intracellular	No	SUBCELLULAR LOCATION: Cytoplasm {ECO:0000250}.
O43776	Expressed	Expressed	Expressed	No	Intracellular	No	SUBCELLULAR LOCATION: Cytoplasm {ECO:0000305|PubMed:9421509}.
O43795	Undetected	Uncertain	Expressed	No	Intracellular	No
O43809	Expressed	Expressed	Expressed	No	Intracellular	No	SUBCELLULAR LOCATION: Nucleus {ECO:0000269|PubMed:15169763, ECO:0000269|PubMed:19864460, ECO:0000269|PubMed:20695905, ECO:0000269|PubMed:9659921}. Cytoplasm {ECO:0000269|PubMed:19864460}. Note=Shuttles between the nucleus and the cytoplasm in a transcription- and XPO1/CRM1-independent manner, most probably in complex with the cleavage factor Im complex (CFIm) (PubMed:19864460). In punctate subnuc…
O43813	Expressed	Expressed	Expressed	No	Membrane	Yes	SUBCELLULAR LOCATION: Cytoplasm {ECO:0000269|PubMed:15811525}. Cell membrane {ECO:0000269|PubMed:10944443, ECO:0000269|PubMed:16979580}; Peripheral membrane protein {ECO:0000269|PubMed:10944443}.
O43815	Expressed	Expressed	Expressed	No	Membrane	Yes	SUBCELLULAR LOCATION: Cytoplasm {ECO:0000250|UniProtKB:P70483}. Membrane {ECO:0000250|UniProtKB:P70483}; Peripheral membrane protein {ECO:0000250|UniProtKB:P70483}. Cell projection, dendritic spine {ECO:0000250|UniProtKB:P70483}. Note=CTTNBP2-binding may regulate dendritic spine distribution. {ECO:0000250|UniProtKB:P70483}.
O43818	Expressed	Expressed	Expressed	No	Intracellular	No	SUBCELLULAR LOCATION: Nucleus, nucleolus {ECO:0000269|PubMed:12429849, ECO:0000269|PubMed:26867678, ECO:0000269|PubMed:34516797, ECO:0000269|PubMed:9418896}.
O43819	Expressed	Expressed	Expressed	No	Membrane	Yes	SUBCELLULAR LOCATION: Mitochondrion inner membrane {ECO:0000269|PubMed:15229189}; Single-pass membrane protein {ECO:0000255}.
O43823	Expressed	Expressed	Expressed	No	Membrane	Yes	SUBCELLULAR LOCATION: Nucleus {ECO:0000269|PubMed:19277197, ECO:0000269|PubMed:26683827}. Nucleus matrix {ECO:0000269|PubMed:10601332}. Nucleus, nucleolus {ECO:0000269|PubMed:26683827}. Cytoplasm {ECO:0000250|UniProtKB:Q9DBR0}. Note=Associated with the nuclear matrix in interphase and redistributes mostly to chromatin at mitosis. However, mitotic chromatin localization has been questioned. Upon n…
O43824	Expressed	Expressed	Expressed	No	Intracellular	No
O43837	Expressed	Expressed	Expressed	No	Intracellular	No	SUBCELLULAR LOCATION: Mitochondrion.
O43847	Expressed	Expressed	Expressed	Yes	Secreted	Yes	SUBCELLULAR LOCATION: Mitochondrion {ECO:0000269|PubMed:28017472}. Cell projection, dendrite {ECO:0000250|UniProtKB:Q8BHG1}.
O43852	Expressed	Expressed	Expressed	Yes	Secreted	Yes	SUBCELLULAR LOCATION: Endoplasmic reticulum membrane {ECO:0000269|PubMed:10222138}. Golgi apparatus {ECO:0000269|PubMed:10222138}. Secreted {ECO:0000305}. Melanosome {ECO:0000269|PubMed:12643545}. Sarcoplasmic reticulum lumen {ECO:0000305}. Note=Identified by mass spectrometry in melanosome fractions from stage I to stage IV. {ECO:0000269|PubMed:12643545}.
O43865	Expressed	Expressed	Expressed	No	Membrane	Yes	SUBCELLULAR LOCATION: Endoplasmic reticulum {ECO:0000269|PubMed:27995898, ECO:0000269|PubMed:28647132}. Cytoplasm, cytosol {ECO:0000269|PubMed:27995898}. Apical cell membrane {ECO:0000250|UniProtKB:B5DFN2}; Peripheral membrane protein {ECO:0000305}. Microsome {ECO:0000250|UniProtKB:Q80SW1}. Note=Associates with membranes when phosphorylated, probably through interaction with ITPR1 (By similarity)…
O43929	Expressed	Expressed	Expressed	No	Intracellular	No	SUBCELLULAR LOCATION: Nucleus.
O60216	Expressed	Expressed	Expressed	No	Intracellular	No	SUBCELLULAR LOCATION: [Double-strand-break repair protein rad21 homolog]: Nucleus {ECO:0000269|PubMed:11073952, ECO:0000269|PubMed:11509732, ECO:0000269|PubMed:12417729}. Nucleus matrix {ECO:0000269|PubMed:10623634, ECO:0000269|PubMed:11590136}. Chromosome {ECO:0000269|PubMed:11073952, ECO:0000269|PubMed:11590136}. Chromosome, centromere {ECO:0000269|PubMed:11073952}. Cytoplasm, cytoskeleton, spi…
O60220	Expressed	Expressed	Expressed	No	Membrane	Yes	SUBCELLULAR LOCATION: Mitochondrion inner membrane {ECO:0000269|PubMed:11489896}; Peripheral membrane protein {ECO:0000269|PubMed:11489896}; Intermembrane side {ECO:0000269|PubMed:11489896}.
O60231	Expressed	Expressed	Expressed	No	Intracellular	No	SUBCELLULAR LOCATION: Nucleus {ECO:0000269|PubMed:20423332, ECO:0000269|PubMed:20841358, ECO:0000269|PubMed:25296192, ECO:0000269|PubMed:29360106}. Nucleus, nucleoplasm {ECO:0000269|PubMed:20423332}. Cytoplasm {ECO:0000269|PubMed:35263596}.
O60232	Expressed	Expressed	Expressed	No	Intracellular	No	SUBCELLULAR LOCATION: Cytoplasm {ECO:0000269|PubMed:32170109}.
O60256	Expressed	Expressed	Expressed	No	Intracellular	No
O60264	Expressed	Expressed	Expressed	No	Intracellular	No	SUBCELLULAR LOCATION: Nucleus {ECO:0000255|PROSITE-ProRule:PRU00624, ECO:0000269|PubMed:12434153, ECO:0000269|PubMed:12972596, ECO:0000269|PubMed:15543136, ECO:0000269|PubMed:33092197}. Chromosome {ECO:0000269|PubMed:12972596, ECO:0000269|PubMed:23911928}. Note=Localizes to mitotic chromosomes (PubMed:12972596). Co-localizes with RSF1 in the nucleus (PubMed:12972596). Co-localizes with PCNA at re…
O60271	Expressed	Expressed	Expressed	No	Membrane	Yes	SUBCELLULAR LOCATION: Cytoplasm {ECO:0000250|UniProtKB:Q58A65}. Cytoplasm, perinuclear region {ECO:0000250|UniProtKB:Q58A65}. Lysosome membrane {ECO:0000269|PubMed:29146937}. Note=Perinuclear distribution in response to stress signals such as UV radiation. {ECO:0000250|UniProtKB:Q58A65}.; SUBCELLULAR LOCATION: [Isoform 5]: Cytoplasmic vesicle, secretory vesicle, acrosome {ECO:0000269|PubMed:15693…
O60287	Expressed	Expressed	Expressed	No	Intracellular	No	SUBCELLULAR LOCATION: Nucleus, nucleolus {ECO:0000269|PubMed:12429849, ECO:0000269|PubMed:16963496}.
O60306	Expressed	Expressed	Expressed	No	Intracellular	No	SUBCELLULAR LOCATION: Nucleus {ECO:0000269|PubMed:11991638, ECO:0000269|PubMed:25599396, ECO:0000269|PubMed:28076346, ECO:0000269|PubMed:28502770}. Nucleus, nucleoplasm {ECO:0000269|PubMed:16949364}. Note=Localizes to speckle-like regions of the nucleoplasm. {ECO:0000269|PubMed:16949364}.
O60313	Expressed	Expressed	Expressed	No	Membrane	Yes	SUBCELLULAR LOCATION: [Dynamin-like GTPase OPA1, long form]: Mitochondrion inner membrane {ECO:0000269|PubMed:11017079, ECO:0000269|PubMed:16778770, ECO:0000269|PubMed:20974897, ECO:0000269|PubMed:28746876, ECO:0000269|PubMed:37612504, ECO:0000269|PubMed:37612506}; Single-pass membrane protein {ECO:0000255}. Note=Detected at contact sites between endoplasmic reticulum and mitochondrion membranes.…
O60318	Expressed	Expressed	Expressed	No	Intracellular	No	SUBCELLULAR LOCATION: [Isoform GANP]: Nucleus envelope {ECO:0000269|PubMed:20005110, ECO:0000269|PubMed:21195085, ECO:0000269|PubMed:22307388, ECO:0000269|PubMed:23591820, ECO:0000269|PubMed:28633435}. Nucleus, nuclear pore complex {ECO:0000269|PubMed:22307388, ECO:0000269|PubMed:23591820}. Nucleus, nucleoplasm {ECO:0000269|PubMed:20005110}. Chromosome {ECO:0000269|PubMed:23652018}. Note=Predomin…
O60341	Expressed	Expressed	Expressed	No	Intracellular	No	SUBCELLULAR LOCATION: Nucleus {ECO:0000269|PubMed:11102443, ECO:0000269|PubMed:16079795, ECO:0000269|PubMed:20389281, ECO:0000269|PubMed:33980486}. Chromosome {ECO:0000269|PubMed:16079795, ECO:0000269|PubMed:20228790, ECO:0000269|PubMed:27292636, ECO:0000269|PubMed:33980486}. Note=Associates with chromatin. {ECO:0000269|PubMed:16079795, ECO:0000269|PubMed:20228790, ECO:0000269|PubMed:27292636, EC…
O60488	Expressed	Expressed	Expressed	No	Membrane	Yes	SUBCELLULAR LOCATION: Mitochondrion outer membrane {ECO:0000250}; Single-pass type III membrane protein {ECO:0000250}. Peroxisome membrane {ECO:0000250}; Single-pass type III membrane protein {ECO:0000250}. Microsome membrane {ECO:0000250}; Single-pass type III membrane protein {ECO:0000250}. Endoplasmic reticulum membrane {ECO:0000269|PubMed:24269233}; Single-pass type III membrane protein {ECO:…
O60493	Expressed	Expressed	Expressed	No	Membrane	Yes	SUBCELLULAR LOCATION: Early endosome {ECO:0000269|PubMed:11433298, ECO:0000269|PubMed:21725319, ECO:0000269|PubMed:30213940}. Cytoplasmic vesicle, phagosome {ECO:0000269|PubMed:23237080}. Note=Colocalizes to clathrin-coated endosomal vesicles morphologically distinct from retromer-decorated non-branched endosomal tubule structures (PubMed:21725319) Colocalizes with EEA1 on nascent phagosomes in d…
O60502	Expressed	Expressed	Expressed	No	Intracellular	No	SUBCELLULAR LOCATION: [Isoform 3]: Nucleus {ECO:0000269|PubMed:11341771}.; SUBCELLULAR LOCATION: [Isoform 1]: Cytoplasm {ECO:0000269|PubMed:11148210, ECO:0000269|PubMed:11341771, ECO:0000269|PubMed:11788610}.
O60506	Expressed	Expressed	Expressed	No	Intracellular	No	SUBCELLULAR LOCATION: Cytoplasm {ECO:0000269|PubMed:11574476, ECO:0000269|PubMed:17289661, ECO:0000269|PubMed:19029303, ECO:0000269|PubMed:35538151}. Microsome {ECO:0000250|UniProtKB:Q7TMK9}. Endoplasmic reticulum {ECO:0000250}. Nucleus {ECO:0000250|UniProtKB:Q7TMK9}. Note=The tyrosine phosphorylated form bound to RNA is found in microsomes (By similarity). Localized in cytoplasmic mRNP granules …
O60508	Expressed	Uncertain	Expressed	No	Intracellular	No	SUBCELLULAR LOCATION: Nucleus {ECO:0000269|PubMed:28076346, ECO:0000269|PubMed:28502770, ECO:0000269|PubMed:29301961, ECO:0000269|PubMed:29360106, ECO:0000269|PubMed:29361316, ECO:0000269|PubMed:30705154}. Nucleus speckle {ECO:0000269|PubMed:9830021}.
O60518	Expressed	Expressed	Expressed	No	Intracellular	No	SUBCELLULAR LOCATION: Cytoplasm {ECO:0000250}. Nucleus {ECO:0000250}.
O60524	Expressed	Expressed	Expressed	No	Intracellular	No	SUBCELLULAR LOCATION: Cytoplasm, cytosol {ECO:0000269|PubMed:25578875}. Nucleus {ECO:0000305|PubMed:16103875}.
O60547	Uncertain	Expressed	Expressed	No	Intracellular	No
O60563	Expressed	Expressed	Expressed	No	Intracellular	No	SUBCELLULAR LOCATION: Nucleus {ECO:0000269|PubMed:12944466, ECO:0000269|PubMed:29849146}.
O60566	Uncertain	Uncertain	Expressed	No	Intracellular	No	SUBCELLULAR LOCATION: Cytoplasm. Nucleus. Chromosome, centromere, kinetochore. Cytoplasm, cytoskeleton, microtubule organizing center, centrosome. Note=Cytoplasmic in interphase cells. Associates with the kinetochores in early prophase. Kinetochore localization requires BUB1, PLK1 and KNL1.
O60568	Expressed	Expressed	Expressed	Yes	Extracellular matrix	Yes	SUBCELLULAR LOCATION: Rough endoplasmic reticulum {ECO:0000269|PubMed:10934207}. Endoplasmic reticulum lumen {ECO:0000269|PubMed:20470363}. Endoplasmic reticulum membrane {ECO:0000250|UniProtKB:Q9R0E1}; Peripheral membrane protein {ECO:0000250|UniProtKB:Q9R0E1}; Lumenal side {ECO:0000250|UniProtKB:Q9R0E1}. Secreted {ECO:0000269|PubMed:21465473}. Secreted, extracellular space {ECO:0000250|UniProtK…
O60610	Expressed	Expressed	Expressed	No	Membrane	Yes	SUBCELLULAR LOCATION: Cell membrane {ECO:0000250|UniProtKB:O08808}. Cell projection, ruffle membrane {ECO:0000250|UniProtKB:O08808}. Cytoplasm, cytoskeleton {ECO:0000269|PubMed:24781755}. Cytoplasm, cytoskeleton, microtubule organizing center, centrosome {ECO:0000269|PubMed:24781755}. Cytoplasm, cytoskeleton, spindle {ECO:0000269|PubMed:24781755}. Cytoplasm {ECO:0000250|UniProtKB:O08808}. Nucleus…
O60613	Expressed	Uncertain	Expressed	Yes	Secreted	Yes	SUBCELLULAR LOCATION: Endoplasmic reticulum lumen {ECO:0000269|PubMed:11278576}. Note=The association with UGGT1/UGCGL1 is essential for its retention in the endoplasmic reticulum.
O60645	Expressed	Expressed	Undetected	No	Intracellular	No	SUBCELLULAR LOCATION: Cytoplasm {ECO:0000250|UniProtKB:O54921}. Cytoplasm, perinuclear region {ECO:0000250|UniProtKB:O54921}. Cell projection, growth cone {ECO:0000250|UniProtKB:O54921}. Midbody {ECO:0000269|PubMed:18756269}. Golgi apparatus {ECO:0000305|PubMed:18756269}. Cell projection, neuron projection {ECO:0000250|UniProtKB:Q62825}. Note=Perinuclear in undifferentiated cells. Redistributes t…
O60664	Expressed	Expressed	Expressed	No	Membrane	Yes	SUBCELLULAR LOCATION: Lipid droplet {ECO:0000269|PubMed:15545278, ECO:0000269|PubMed:34077757, ECO:0000269|PubMed:37443287}. Endosome membrane {ECO:0000269|PubMed:15545278}; Peripheral membrane protein {ECO:0000269|PubMed:15545278}; Cytoplasmic side {ECO:0000269|PubMed:15545278}. Cytoplasm {ECO:0000269|PubMed:15545278, ECO:0000269|PubMed:26357594, ECO:0000269|PubMed:9590177}. Note=Membrane associ…
O60678	Expressed	Expressed	Expressed	No	Intracellular	No	SUBCELLULAR LOCATION: Cytoplasm, cytosol {ECO:0000269|PubMed:39513743, ECO:0000269|PubMed:9642256}. Nucleus {ECO:0000269|PubMed:39513743}. Note=Localized to the nucleus by ZNF200. {ECO:0000269|PubMed:39513743}.
O60684	Expressed	Expressed	Expressed	No	Intracellular	No
O60701	Expressed	Expressed	Expressed	No	Intracellular	No
O60711	Uncertain	Expressed	Expressed	No	Membrane	Yes	SUBCELLULAR LOCATION: Cytoplasm. Cell junction, focal adhesion. Nucleus. Cytoplasm, perinuclear region {ECO:0000250}. Cell projection, podosome. Cell membrane. Note=Shuttles between the cytoplasm and nucleus. Recruited to the cell membrane following B-cell antigen receptor (BCR) cross-linking in B-cells. Enhanced focal adhesion kinase activity (PTK2/FAK) attenuates its nuclear accumulation and li…
O60716	Expressed	Expressed	Expressed	No	Membrane	Yes	SUBCELLULAR LOCATION: Cell junction, adherens junction {ECO:0000269|PubMed:11896187}. Cytoplasm {ECO:0000269|PubMed:15240885, ECO:0000269|PubMed:17047063}. Nucleus {ECO:0000269|PubMed:11896187, ECO:0000269|PubMed:17115030}. Cell membrane {ECO:0000269|PubMed:15240885, ECO:0000269|PubMed:17047063}. Cell junction {ECO:0000269|PubMed:18343367}. Note=Interaction with GLIS2 promotes nuclear translocati…
O60749	Expressed	Expressed	Expressed	No	Membrane	Yes	SUBCELLULAR LOCATION: Early endosome membrane {ECO:0000269|PubMed:16179610, ECO:0000269|PubMed:17101778}; Peripheral membrane protein {ECO:0000269|PubMed:16179610, ECO:0000269|PubMed:17101778}; Cytoplasmic side {ECO:0000269|PubMed:16179610, ECO:0000269|PubMed:17101778}. Cell projection, lamellipodium {ECO:0000269|PubMed:20604901}. Note=Colocalized with SORT1 to tubular endosomal membrane structur…
O60763	Expressed	Expressed	Expressed	No	Membrane	Yes	SUBCELLULAR LOCATION: Cytoplasm, cytosol {ECO:0000269|PubMed:19454686, ECO:0000269|PubMed:9478999}. Golgi apparatus membrane {ECO:0000269|PubMed:19454686, ECO:0000269|PubMed:9478999}; Peripheral membrane protein {ECO:0000269|PubMed:19454686, ECO:0000269|PubMed:9478999}. Note=Recycles between the cytosol and the Golgi apparatus during interphase. During interphase, the phosphorylated form is found…
O60826	Expressed	Expressed	Expressed	No	Intracellular	No	SUBCELLULAR LOCATION: Endosome {ECO:0000305|PubMed:28892079}. Cytoplasm, cytoskeleton, microtubule organizing center, centrosome {ECO:0000269|PubMed:26638075}.
O60828	Expressed	Expressed	Expressed	No	Intracellular	No	SUBCELLULAR LOCATION: Nucleus {ECO:0000269|PubMed:10198427, ECO:0000269|PubMed:10332029, ECO:0000269|PubMed:12062018, ECO:0000269|PubMed:23512658}. Nucleus speckle {ECO:0000250|UniProtKB:Q91VJ5}. Cytoplasmic granule {ECO:0000269|PubMed:21933836}. Note=Colocalizes with SRSF2 in nuclear speckles (By similarity). Colocalized with POU3F2 (PubMed:10332029). Colocalized with ATXN1 in nuclear inclusion …
O60832	Expressed	Expressed	Expressed	No	Intracellular	No	SUBCELLULAR LOCATION: [Isoform 1]: Nucleus, nucleolus {ECO:0000269|PubMed:10556300, ECO:0000269|PubMed:10591218, ECO:0000269|PubMed:12429849}. Nucleus, Cajal body {ECO:0000250|UniProtKB:P40615}.; SUBCELLULAR LOCATION: [Isoform 3]: Cytoplasm {ECO:0000269|PubMed:21820037}.
O60841	Expressed	Expressed	Expressed	No	Intracellular	No	SUBCELLULAR LOCATION: Cytoplasm {ECO:0000250|UniProtKB:Q05D44}.
O60869	Expressed	Expressed	Expressed	No	Intracellular	No	SUBCELLULAR LOCATION: Cytoplasm. Nucleus. Note=Also nuclear upon binding to NR5A1 and treatment of cells with TPA or forskolin.
O60884	Expressed	Expressed	Expressed	No	Membrane	Yes	SUBCELLULAR LOCATION: Membrane {ECO:0000305}; Lipid-anchor {ECO:0000305}.
O60885	Expressed	Expressed	Expressed	No	Intracellular	No	SUBCELLULAR LOCATION: Nucleus {ECO:0000269|PubMed:16109376, ECO:0000269|PubMed:25593309}. Chromosome {ECO:0000269|PubMed:16109376, ECO:0000269|PubMed:21890894}. Note=Associates with acetylated chromatin (PubMed:16109376, PubMed:21890894). Released from chromatin upon deacetylation of histones that can be triggered by different signals such as activation of the JNK pathway or nocodazole treatment …
O60925	Expressed	Expressed	Expressed	No	Intracellular	No
O60930	Uncertain	Undetected	Expressed	No	Intracellular	No	SUBCELLULAR LOCATION: Cytoplasm {ECO:0000305}.
O75027	Expressed	Expressed	Expressed	No	Membrane	Yes	SUBCELLULAR LOCATION: Mitochondrion inner membrane {ECO:0000250|UniProtKB:P40416}; Multi-pass membrane protein {ECO:0000250|UniProtKB:P40416}.
O75083	Expressed	Expressed	Expressed	No	Intracellular	No	SUBCELLULAR LOCATION: Cytoplasm {ECO:0000269|PubMed:27994071}. Cytoplasm, cytoskeleton {ECO:0000250|UniProtKB:Q5RKI0}. Cell projection, podosome {ECO:0000269|PubMed:22721921}. Cell junction {ECO:0000269|PubMed:25792565}.
O75116	Expressed	Expressed	Expressed	No	Membrane	Yes	SUBCELLULAR LOCATION: Cytoplasm. Cell membrane {ECO:0000250}; Peripheral membrane protein {ECO:0000250}. Nucleus. Cytoplasm, cytoskeleton, microtubule organizing center, centrosome. Note=Cytoplasmic, and associated with actin microfilaments and the plasma membrane. {ECO:0000250}.
O75122	Uncertain	Uncertain	Expressed	No	Membrane	Yes	SUBCELLULAR LOCATION: Cytoplasm, cytoskeleton {ECO:0000269|PubMed:15631994, ECO:0000269|PubMed:20937854}. Cytoplasm, cytoskeleton, microtubule organizing center, centrosome {ECO:0000269|PubMed:16914514}. Chromosome, centromere, kinetochore {ECO:0000269|PubMed:16866869, ECO:0000269|PubMed:16914514}. Cytoplasm, cytoskeleton, spindle {ECO:0000269|PubMed:16866869, ECO:0000269|PubMed:16914514}. Golgi …
O75127	Expressed	Expressed	Expressed	No	Intracellular	No	SUBCELLULAR LOCATION: Mitochondrion {ECO:0000269|PubMed:19651879, ECO:0000269|PubMed:21857155}. Mitochondrion matrix {ECO:0000250}.
O75131	Expressed	Expressed	Expressed	No	Membrane	Yes	SUBCELLULAR LOCATION: Nucleus {ECO:0000269|PubMed:20010870, ECO:0000269|PubMed:21087455}. Cytoplasm {ECO:0000269|PubMed:12949241, ECO:0000269|PubMed:20010870, ECO:0000269|PubMed:21087455}. Cell membrane {ECO:0000269|PubMed:20010870, ECO:0000269|PubMed:21087455}. Cell junction {ECO:0000269|PubMed:20010870}. Cell junction, focal adhesion {ECO:0000269|PubMed:20010870}. Note=Associates to the membran…
O75146	Expressed	Expressed	Expressed	No	Membrane	Yes	SUBCELLULAR LOCATION: Cytoplasm, perinuclear region. Endomembrane system. Cytoplasmic vesicle, clathrin-coated vesicle membrane. Note=Membrane-associated protein, mainly localized at the endocytic compartments and in the perinuclear region.
O75150	Expressed	Expressed	Expressed	No	Intracellular	No	SUBCELLULAR LOCATION: Nucleus {ECO:0000269|PubMed:10944455}.
O75151	Expressed	Expressed	Expressed	No	Intracellular	No	SUBCELLULAR LOCATION: Nucleus, nucleolus {ECO:0000269|PubMed:20129925}. Chromosome, centromere, kinetochore {ECO:0000269|PubMed:20813266}.
O75152;A0A1B0GTU1	Expressed	Expressed	Expressed	No	Intracellular	No	SUBCELLULAR LOCATION: Nucleus {ECO:0000269|PubMed:29610341}. Nucleus speckle {ECO:0000269|PubMed:37356722}. Note=Retained in nuclear speckles though interaction with PABPN1. {ECO:0000269|PubMed:37356722}.
O75153	Expressed	Expressed	Expressed	No	Intracellular	No	SUBCELLULAR LOCATION: Cytoplasm {ECO:0000255|HAMAP-Rule:MF_03013}. Cytoplasmic granule {ECO:0000269|PubMed:25349259}. Note=A fraction colocalizes with tyrosinated tubulin and can be detected close to mitochondria. {ECO:0000269|PubMed:25349259}.
O75165	Expressed	Expressed	Expressed	No	Membrane	Yes	SUBCELLULAR LOCATION: Early endosome {ECO:0000269|PubMed:18256511}. Early endosome membrane {ECO:0000305}; Peripheral membrane protein {ECO:0000269|PubMed:18256511}. Endosome membrane {ECO:0000269|PubMed:24643499}.
O75170	Uncertain	Expressed	Expressed	No	Intracellular	No	SUBCELLULAR LOCATION: Cytoplasm {ECO:0000269|PubMed:16769727}.
O75179	Expressed	Expressed	Expressed	No	Intracellular	No	SUBCELLULAR LOCATION: Cytoplasm {ECO:0000269|PubMed:17276651, ECO:0000269|PubMed:22328336}. Nucleus {ECO:0000269|PubMed:17276651, ECO:0000269|PubMed:19150984, ECO:0000269|PubMed:22328336}. Note=Detected around the nucleolus. Localized on chromatin in a cell cycle-dependent manner. {ECO:0000269|PubMed:17276651, ECO:0000269|PubMed:19150984}.
O75190	Expressed	Expressed	Expressed	No	Intracellular	No	SUBCELLULAR LOCATION: Cytoplasm, perinuclear region {ECO:0000269|PubMed:10954706}. Nucleus {ECO:0000269|PubMed:10954706}. Cytoplasm, myofibril, sarcomere, Z line {ECO:0000269|PubMed:22366786}.
O75208	Expressed	Expressed	Expressed	No	Membrane	Yes	SUBCELLULAR LOCATION: Mitochondrion {ECO:0000250|UniProtKB:Q8K1Z0}. Note=Associates with cardiolipin-rich membranes which leads to the lipid bilayer deformation and then accessing to membrane-bound lipids. {ECO:0000269|PubMed:30661980}.
O75223	Expressed	Expressed	Expressed	No	Intracellular	No
O75306	Expressed	Expressed	Expressed	No	Membrane	Yes	SUBCELLULAR LOCATION: Mitochondrion inner membrane {ECO:0000305|PubMed:12611891, ECO:0000305|PubMed:9585441}; Peripheral membrane protein {ECO:0000250|UniProtKB:Q641Y2}; Matrix side {ECO:0000250|UniProtKB:Q641Y2}.
O75312	Expressed	Expressed	Expressed	No	Intracellular	No	SUBCELLULAR LOCATION: Nucleus. Nucleus, nucleolus. Nucleus, gem. Nucleus, Cajal body. Cytoplasm, perinuclear region. Cytoplasm. Cell projection, axon {ECO:0000250}. Cell projection, growth cone {ECO:0000250}. Note=Colocalized with SMN1 in Gemini of coiled bodies (gems), Cajal bodies, axon and growth cones of neurons (By similarity). Localized predominantly in the cytoplasm in serum-starved cells …
O75323	Expressed	Expressed	Expressed	No	Intracellular	No	SUBCELLULAR LOCATION: Mitochondrion matrix {ECO:0000269|PubMed:30982665}.
O75330	Expressed	Expressed	Expressed	No	Intracellular	No	SUBCELLULAR LOCATION: Cell surface {ECO:0000250|UniProtKB:Q00547}. Cytoplasm {ECO:0000269|PubMed:31429579}. Cytoplasm, cytoskeleton, spindle {ECO:0000250|UniProtKB:Q00547}.
O75340	Expressed	Expressed	Expressed	No	Membrane	Yes	SUBCELLULAR LOCATION: Endoplasmic reticulum membrane {ECO:0000269|PubMed:16957052, ECO:0000269|PubMed:27813252}; Peripheral membrane protein {ECO:0000269|PubMed:16957052}. Cytoplasmic vesicle, COPII-coated vesicle membrane {ECO:0000269|PubMed:27716508}. Cytoplasm {ECO:0000269|PubMed:27716508, ECO:0000269|PubMed:27784779}. Nucleus {ECO:0000269|PubMed:17045351, ECO:0000269|PubMed:21122810, ECO:0000…
O75347	Expressed	Expressed	Expressed	No	Intracellular	No	SUBCELLULAR LOCATION: Cytoplasm, cytoskeleton.
O75348	Expressed	Expressed	Expressed	No	Membrane	Yes	SUBCELLULAR LOCATION: Apical cell membrane {ECO:0000269|PubMed:29993276}.
O75351	Expressed	Expressed	Expressed	No	Membrane	Yes	SUBCELLULAR LOCATION: Late endosome membrane {ECO:0000250|UniProtKB:P46467}; Peripheral membrane protein {ECO:0000305}. Note=Membrane-associated in the prevacuolar endosomal compartment. Localized in HIV-1 particles purified from acutely infected cells. {ECO:0000269|PubMed:14505570}.
O75352	Expressed	Expressed	Expressed	No	Membrane	Yes	SUBCELLULAR LOCATION: Membrane {ECO:0000305}; Multi-pass membrane protein {ECO:0000305}.
O75362	Uncertain	Expressed	Expressed	No	Intracellular	No	SUBCELLULAR LOCATION: Nucleus {ECO:0000305}.
O75367	Expressed	Expressed	Expressed	No	Intracellular	No	SUBCELLULAR LOCATION: Nucleus {ECO:0000269|PubMed:15621527, ECO:0000269|PubMed:15897469, ECO:0000269|PubMed:9634239}. Chromosome {ECO:0000269|PubMed:15621527, ECO:0000269|PubMed:15897469, ECO:0000269|PubMed:21211722, ECO:0000269|PubMed:29905837, ECO:0000269|PubMed:9634239}. Note=Enriched in inactive X chromosome chromatin and in senescence-associated heterochromatin (PubMed:15621527, PubMed:15897…
O75369	Expressed	Expressed	Expressed	No	Intracellular	No	SUBCELLULAR LOCATION: [Isoform 1]: Cytoplasm, cell cortex. Cytoplasm, cytoskeleton. Cytoplasm, cytoskeleton, stress fiber. Cytoplasm, myofibril, sarcomere, Z line. Note=In differentiating myotubes, isoform 1, isoform 2 and isoform 3 are localized diffusely throughout the cytoplasm with regions of enrichment at the longitudinal actin stress fiber. In differentiated tubes, isoform 1 is also detecte…
O75376	Expressed	Expressed	Expressed	No	Intracellular	No	SUBCELLULAR LOCATION: Nucleus {ECO:0000255|PROSITE-ProRule:PRU00624}.
O75380	Expressed	Expressed	Expressed	No	Membrane	Yes	SUBCELLULAR LOCATION: Mitochondrion inner membrane {ECO:0000305|PubMed:12611891}; Peripheral membrane protein {ECO:0000305}; Matrix side {ECO:0000305}.
O75381	Uncertain	Expressed	Expressed	No	Membrane	Yes	SUBCELLULAR LOCATION: Peroxisome membrane {ECO:0000269|PubMed:19197237}; Single-pass membrane protein {ECO:0000250|UniProtKB:Q642G4}.
O75390	Expressed	Expressed	Expressed	No	Intracellular	No	SUBCELLULAR LOCATION: Mitochondrion matrix {ECO:0000250|UniProtKB:P00889}.
O75396	Expressed	Expressed	Expressed	No	Membrane	Yes	SUBCELLULAR LOCATION: Endoplasmic reticulum membrane {ECO:0000250|UniProtKB:Q4KM74}; Single-pass type IV membrane protein {ECO:0000250|UniProtKB:Q4KM74}. Endoplasmic reticulum-Golgi intermediate compartment membrane {ECO:0000250|UniProtKB:Q4KM74}. Golgi apparatus, cis-Golgi network membrane {ECO:0000250|UniProtKB:Q4KM74}. Golgi apparatus, trans-Golgi network membrane {ECO:0000250|UniProtKB:Q4KM74…
O75400	Expressed	Expressed	Expressed	No	Intracellular	No	SUBCELLULAR LOCATION: Nucleus speckle {ECO:0000250}. Nucleus matrix {ECO:0000269|PubMed:16391387}. Note=Colocalizes with AKAP8L in the nuclear matrix. {ECO:0000250}.
O75410	Expressed	Expressed	Expressed	No	Membrane	Yes	SUBCELLULAR LOCATION: Cytoplasm {ECO:0000269|PubMed:14767476}. Nucleus {ECO:0000269|PubMed:14767476}. Cytoplasm, cytoskeleton, microtubule organizing center, centrosome {ECO:0000269|PubMed:21531210}. Midbody {ECO:0000269|PubMed:21531210}. Note=Nucleus during interphase. Weakly concentrated at centrosomes during mitosis and colocalizes with AURKC at the midbody during cytokinesis. {ECO:0000269|Pub…
O75431	Expressed	Expressed	Expressed	No	Membrane	Yes	SUBCELLULAR LOCATION: Mitochondrion outer membrane {ECO:0000269|PubMed:10381257}. Mitochondrion {ECO:0000269|PubMed:25997101}.
O75436	Expressed	Expressed	Expressed	No	Membrane	Yes	SUBCELLULAR LOCATION: Cytoplasm {ECO:0000269|PubMed:15078903}. Endosome membrane {ECO:0000269|PubMed:22431521}; Peripheral membrane protein {ECO:0000250|UniProtKB:P40336}. Early endosome {ECO:0000269|PubMed:15078903, ECO:0000269|PubMed:16190980, ECO:0000269|PubMed:16732284, ECO:0000269|PubMed:20682791}. Note=Localizes to tubular profiles adjacent to endosomes (PubMed:15078903). Predominantly foun…
O75439	Expressed	Expressed	Expressed	No	Intracellular	No	SUBCELLULAR LOCATION: Mitochondrion matrix {ECO:0000269|PubMed:22354088}.
O75448	Expressed	Expressed	Expressed	No	Intracellular	No	SUBCELLULAR LOCATION: Nucleus {ECO:0000305}.
O75475	Expressed	Expressed	Expressed	No	Intracellular	No	SUBCELLULAR LOCATION: Nucleus {ECO:0000269|PubMed:15642333, ECO:0000269|PubMed:9885563}. Note=Remains chromatin-associated throughout the cell cycle.
O75477	Expressed	Expressed	Expressed	No	Membrane	Yes	SUBCELLULAR LOCATION: Endoplasmic reticulum membrane {ECO:0000269|PubMed:11118313, ECO:0000269|PubMed:16835267, ECO:0000269|PubMed:19240031}; Single-pass type II membrane protein {ECO:0000269|PubMed:11118313, ECO:0000269|PubMed:16835267, ECO:0000269|PubMed:19240031}. Note=Associated with lipid raft-like domains of the endoplasmic reticulum membrane.
O75489	Expressed	Expressed	Expressed	No	Membrane	Yes	SUBCELLULAR LOCATION: Mitochondrion inner membrane {ECO:0000269|PubMed:18826940, ECO:0000305|PubMed:12611891, ECO:0000305|PubMed:17209039}; Peripheral membrane protein {ECO:0000305|PubMed:18826940}; Matrix side {ECO:0000269|PubMed:18826940}.
O75494	Expressed	Expressed	Expressed	No	Intracellular	No	SUBCELLULAR LOCATION: Nucleus speckle {ECO:0000269|PubMed:11684676, ECO:0000269|PubMed:26876937}. Cytoplasm {ECO:0000269|PubMed:11684676}.
O75496	Undetected	Expressed	Uncertain	No	Intracellular	No	SUBCELLULAR LOCATION: Cytoplasm {ECO:0000269|PubMed:21543332}. Nucleus {ECO:0000269|PubMed:21543332}. Note=Mainly cytoplasmic but can be relocalized to the nucleus. {ECO:0000269|PubMed:21543332}.
O75508	Expressed	Expressed	Expressed	No	Membrane	Yes	SUBCELLULAR LOCATION: Cell junction, tight junction {ECO:0000269|PubMed:30734065}. Cell membrane {ECO:0000269|PubMed:20375010}; Multi-pass membrane protein {ECO:0000255}.
O75521	Expressed	Expressed	Expressed	No	Intracellular	No	SUBCELLULAR LOCATION: [Isoform 1]: Mitochondrion {ECO:0000250|UniProtKB:Q5XIC0}.; SUBCELLULAR LOCATION: [Isoform 2]: Peroxisome matrix {ECO:0000269|PubMed:10419495}.
O75528	Uncertain	Expressed	Expressed	No	Intracellular	No	SUBCELLULAR LOCATION: Nucleus {ECO:0000269|PubMed:11564863, ECO:0000269|PubMed:9674425}.
O75531	Expressed	Expressed	Expressed	No	Membrane	Yes	SUBCELLULAR LOCATION: Nucleus {ECO:0000269|PubMed:16495336, ECO:0000269|PubMed:18005698, ECO:0000269|PubMed:24600006}. Chromosome {ECO:0000269|PubMed:16495336, ECO:0000269|PubMed:28841419, ECO:0000269|PubMed:31796734, ECO:0000269|PubMed:32792394}. Nucleus envelope {ECO:0000269|PubMed:24600006}. Cytoplasm {ECO:0000269|PubMed:16495336, ECO:0000269|PubMed:18005698, ECO:0000269|PubMed:24600006}. Note…
O75533	Expressed	Expressed	Expressed	No	Intracellular	No	SUBCELLULAR LOCATION: Nucleus {ECO:0000269|PubMed:27720643, ECO:0000269|PubMed:28541300, ECO:0000269|PubMed:34023904}. Nucleus speckle {ECO:0000269|PubMed:12105215, ECO:0000269|PubMed:28541300, ECO:0000269|PubMed:34023904}. Note=During mitosis, transiently dispersed from the nuclear speckles to the cytoplasm. {ECO:0000269|PubMed:12105215}.
O75534	Expressed	Expressed	Expressed	No	Intracellular	No	SUBCELLULAR LOCATION: Cytoplasm. Cytoplasm, Stress granule {ECO:0000305|PubMed:29395067}. Cytoplasm, P-body {ECO:0000269|PubMed:32354837}.
O75554	Uncertain	Uncertain	Expressed	No	Intracellular	No	SUBCELLULAR LOCATION: Nucleus {ECO:0000269|PubMed:28781166}. Nucleus speckle {ECO:0000255|PROSITE-ProRule:PRU00130, ECO:0000269|PubMed:19592703, ECO:0000269|PubMed:9724750}.
O75569	Expressed	Expressed	Expressed	No	Intracellular	No	SUBCELLULAR LOCATION: Cytoplasm, perinuclear region. Cytoplasm.
O75600	Uncertain	Expressed	Expressed	No	Intracellular	No	SUBCELLULAR LOCATION: Mitochondrion {ECO:0000250|UniProtKB:Q0P5L8}. Nucleus {ECO:0000269|PubMed:17688197}. Note=Translocates to the nucleus upon cold and osmotic stress. {ECO:0000269|PubMed:17688197}.
O75607	Uncertain	Uncertain	Expressed	No	Intracellular	No	SUBCELLULAR LOCATION: Nucleus {ECO:0000269|PubMed:11722795}. Nucleus, nucleolus {ECO:0000269|PubMed:15596447, ECO:0000269|PubMed:22362753}. Note=Mainly found in the granular component of the nucleolus. {ECO:0000269|PubMed:22362753}.
O75608	Expressed	Expressed	Expressed	No	Membrane	Yes	SUBCELLULAR LOCATION: Cytoplasm {ECO:0000269|PubMed:19439193}. Cell membrane {ECO:0000269|PubMed:19439193}. Nucleus membrane {ECO:0000269|PubMed:19439193}. Endoplasmic reticulum {ECO:0000269|PubMed:19439193}. Note=Shows predominantly a cytoplasmic localization with a weak expression in the cell membrane, nuclear membrane and endoplasmic reticulum. {ECO:0000269|PubMed:19439193}.
O75616	Expressed	Expressed	Expressed	No	Membrane	Yes	SUBCELLULAR LOCATION: Mitochondrion matrix. Mitochondrion inner membrane; Peripheral membrane protein. Note=Localizes on the matrix side on the mitochondrial inner membrane.
O75643	Expressed	Expressed	Expressed	No	Intracellular	No	SUBCELLULAR LOCATION: Nucleus {ECO:0000269|PubMed:28502770, ECO:0000269|PubMed:28781166, ECO:0000269|PubMed:29301961, ECO:0000269|PubMed:29360106, ECO:0000269|PubMed:29361316, ECO:0000269|PubMed:30315277, ECO:0000269|PubMed:30705154, ECO:0000269|PubMed:30728453, ECO:0000269|PubMed:9539711}.
O75663	Expressed	Expressed	Uncertain	No	Intracellular	No	SUBCELLULAR LOCATION: Cytoplasm {ECO:0000269|PubMed:17944932}.
O75676	Uncertain	Expressed	Expressed	No	Intracellular	No	SUBCELLULAR LOCATION: Nucleus {ECO:0000269|PubMed:11035004, ECO:0000269|PubMed:9792677}.
O75683	Expressed	Expressed	Expressed	No	Intracellular	No	SUBCELLULAR LOCATION: Nucleus, nucleoplasm {ECO:0000250}. Nucleus, nucleolus {ECO:0000250}. Note=Granular component of the nucleolus. {ECO:0000250}.
O75688	Uncertain	Expressed	Undetected	No	Membrane	Yes	SUBCELLULAR LOCATION: Cytoplasm, cytosol {ECO:0000269|PubMed:22781750}. Membrane {ECO:0000250|UniProtKB:P36993}; Lipid-anchor {ECO:0000250|UniProtKB:P36993}. Note=Weakly associates at the membrane and N-myristoylation mediates the membrane localization. {ECO:0000250|UniProtKB:P36993}.
O75691	Expressed	Expressed	Expressed	No	Intracellular	No	SUBCELLULAR LOCATION: Nucleus, nucleolus {ECO:0000269|PubMed:11790298, ECO:0000269|PubMed:12429849, ECO:0000269|PubMed:16458307, ECO:0000269|PubMed:34516797}. Note=Colocalizes with NCL in the nucleolus.
O75694	Expressed	Expressed	Expressed	No	Membrane	Yes	SUBCELLULAR LOCATION: Nucleus, nuclear pore complex {ECO:0000250|UniProtKB:P37199}. Nucleus membrane {ECO:0000250|UniProtKB:P37199}; Peripheral membrane protein {ECO:0000250|UniProtKB:P37199}; Cytoplasmic side {ECO:0000250|UniProtKB:P37199}. Nucleus membrane {ECO:0000250|UniProtKB:P37199}; Peripheral membrane protein {ECO:0000250|UniProtKB:P37199}; Nucleoplasmic side {ECO:0000250|UniProtKB:P37199…
O75695	Expressed	Expressed	Expressed	No	Membrane	Yes	SUBCELLULAR LOCATION: Cell membrane {ECO:0000269|PubMed:10942419, ECO:0000269|PubMed:12417528}; Lipid-anchor {ECO:0000269|PubMed:10942419}; Cytoplasmic side {ECO:0000269|PubMed:10942419}. Cell projection, cilium {ECO:0000269|PubMed:20106869}. Note=Detected predominantly at the plasma membrane of rod and cone photoreceptors. Not detected in the nucleus. {ECO:0000269|PubMed:12417528}.
O75717	Expressed	Expressed	Expressed	No	Intracellular	No	SUBCELLULAR LOCATION: Nucleus, nucleoplasm {ECO:0000305|PubMed:34694004, ECO:0000305|PubMed:35585232}.
O75718	Expressed	Expressed	Expressed	Yes	Extracellular matrix	Yes	SUBCELLULAR LOCATION: Secreted, extracellular space, extracellular matrix {ECO:0000250}.
O75746	Expressed	Expressed	Expressed	No	Membrane	Yes	SUBCELLULAR LOCATION: Mitochondrion inner membrane {ECO:0000269|PubMed:11566871, ECO:0000269|PubMed:19641205, ECO:0000269|PubMed:24515575, ECO:0000269|PubMed:9722566}; Multi-pass membrane protein {ECO:0000269|PubMed:11566871}.
O75781	Expressed	Expressed	Expressed	No	Membrane	Yes	SUBCELLULAR LOCATION: Cell membrane {ECO:0000269|PubMed:14978216}; Lipid-anchor {ECO:0000269|PubMed:14978216}; Cytoplasmic side {ECO:0000269|PubMed:14978216}. Cell projection, filopodium membrane {ECO:0000269|PubMed:14978216}; Lipid-anchor {ECO:0000269|PubMed:14978216}. Cell projection, axon {ECO:0000250}. Cell projection, dendrite {ECO:0000250}. Cell projection, dendritic spine {ECO:0000250}. Ba…
O75787	Uncertain	Undetected	Expressed	Yes	Secreted	Yes	SUBCELLULAR LOCATION: Endoplasmic reticulum membrane {ECO:0000269|PubMed:29127204}; Single-pass type I membrane protein {ECO:0000305}. Lysosome membrane {ECO:0000269|PubMed:29127204}; Single-pass type I membrane protein {ECO:0000305}. Cytoplasmic vesicle, autophagosome membrane {ECO:0000250|UniProtKB:Q9CYN9}; Single-pass type I membrane protein {ECO:0000305}. Cell projection, dendritic spine memb…
O75792	Expressed	Expressed	Expressed	No	Intracellular	No	SUBCELLULAR LOCATION: Nucleus {ECO:0000305}.
O75794	Uncertain	Expressed	Expressed	No	Intracellular	No	SUBCELLULAR LOCATION: Cytoplasm {ECO:0000250|UniProtKB:Q62834}.
O75815	Expressed	Expressed	Expressed	No	Intracellular	No	SUBCELLULAR LOCATION: Cytoplasm {ECO:0000250|UniProtKB:Q9QZK2}. Cell junction, focal adhesion {ECO:0000250|UniProtKB:Q9QZK2}. Note=Localization to focal adhesions depends on interaction with PTPRA. {ECO:0000250|UniProtKB:Q9QZK2}.
O75817	Expressed	Uncertain	Expressed	No	Intracellular	No	SUBCELLULAR LOCATION: Nucleus, nucleolus {ECO:0000269|PubMed:14715275, ECO:0000269|PubMed:20215441}. Cytoplasm {ECO:0000269|PubMed:14715275}. Cytoplasmic granule {ECO:0000269|PubMed:14715275}. Note=Under stress conditions colocalizes with SMN1 in punctuated cytoplasmic granules. {ECO:0000269|PubMed:14715275}.
O75818	Uncertain	Uncertain	Expressed	No	Intracellular	No	SUBCELLULAR LOCATION: Nucleus, nucleolus {ECO:0000305}.
O75821	Expressed	Expressed	Expressed	No	Intracellular	No	SUBCELLULAR LOCATION: Cytoplasm {ECO:0000255|HAMAP-Rule:MF_03006}. Nucleus {ECO:0000255|HAMAP-Rule:MF_03006, ECO:0000269|PubMed:17094969}. Cytoplasm, perinuclear region {ECO:0000255|HAMAP-Rule:MF_03006, ECO:0000269|PubMed:17094969}. Note=Colocalizes with AIFM1 in the nucleus and perinuclear region.
O75822	Expressed	Expressed	Expressed	No	Intracellular	No	SUBCELLULAR LOCATION: Cytoplasm {ECO:0000255|HAMAP-Rule:MF_03009}.
O75828	Uncertain	Expressed	Expressed	No	Intracellular	No	SUBCELLULAR LOCATION: Cytoplasm {ECO:0000269|PubMed:18493841}.
O75832	Expressed	Expressed	Expressed	No	Intracellular	No	SUBCELLULAR LOCATION: Cytoplasm {ECO:0000269|PubMed:18040287}. Nucleus {ECO:0000269|PubMed:18040287}.
O75844	Expressed	Expressed	Expressed	No	Membrane	Yes	SUBCELLULAR LOCATION: Endoplasmic reticulum membrane {ECO:0000269|PubMed:23539603}; Multi-pass membrane protein {ECO:0000255}. Nucleus inner membrane {ECO:0000269|PubMed:23539603}; Multi-pass membrane protein {ECO:0000255}. Early endosome membrane {ECO:0000269|PubMed:35283811}; Multi-pass membrane protein {ECO:0000255}. Late endosome membrane {ECO:0000269|PubMed:35283811}; Multi-pass membrane pro…
O75874	Expressed	Expressed	Expressed	No	Intracellular	No	SUBCELLULAR LOCATION: Cytoplasm, cytosol {ECO:0000269|PubMed:10521434}. Peroxisome {ECO:0000269|PubMed:10521434}.
O75879	Expressed	Expressed	Expressed	No	Intracellular	No	SUBCELLULAR LOCATION: Mitochondrion {ECO:0000255|HAMAP-Rule:MF_03147, ECO:0000269|PubMed:9878253}.
O75880	Expressed	Expressed	Expressed	No	Membrane	Yes	SUBCELLULAR LOCATION: Mitochondrion {ECO:0000269|PubMed:9878253}. Mitochondrion inner membrane {ECO:0000269|PubMed:15229189}; Single-pass membrane protein {ECO:0000255}.
O75909	Expressed	Expressed	Expressed	No	Intracellular	No	SUBCELLULAR LOCATION: Nucleus {ECO:0000269|PubMed:22012619}.
O75915	Expressed	Expressed	Expressed	No	Membrane	Yes	SUBCELLULAR LOCATION: Endoplasmic reticulum membrane {ECO:0000250|UniProtKB:Q9ES40}; Multi-pass membrane protein {ECO:0000255}. Cell membrane {ECO:0000250|UniProtKB:Q9ES40}; Multi-pass membrane protein {ECO:0000255}. Cytoplasm {ECO:0000250|UniProtKB:Q9ES40}. Cytoplasm, cytoskeleton {ECO:0000250|UniProtKB:Q9ES40}. Note=Also exists as a soluble form in the cytoplasm. Associated with microtubules. {…
O75934	Expressed	Expressed	Expressed	No	Intracellular	No	SUBCELLULAR LOCATION: Nucleus {ECO:0000269|PubMed:12169396, ECO:0000269|PubMed:20176811, ECO:0000269|PubMed:28076346, ECO:0000269|PubMed:28502770, ECO:0000269|PubMed:29301961, ECO:0000269|PubMed:29360106, ECO:0000269|PubMed:30705154}. Nucleus, nucleolus {ECO:0000269|PubMed:12429849}.
O75937	Expressed	Expressed	Expressed	No	Intracellular	No	SUBCELLULAR LOCATION: Nucleus {ECO:0000269|PubMed:27133716}.
O75940	Expressed	Expressed	Expressed	No	Intracellular	No	SUBCELLULAR LOCATION: Nucleus speckle {ECO:0000269|PubMed:11331295, ECO:0000269|PubMed:9817934}. Nucleus, Cajal body {ECO:0000269|PubMed:11331295}. Note=Detected in nuclear speckles containing snRNP and in Cajal (coiled) bodies. {ECO:0000269|PubMed:11331295}.
O75947	Expressed	Expressed	Expressed	No	Membrane	Yes	SUBCELLULAR LOCATION: Mitochondrion. Mitochondrion inner membrane.
O75955	Expressed	Expressed	Expressed	No	Membrane	Yes	SUBCELLULAR LOCATION: Cell membrane; Peripheral membrane protein {ECO:0000269|PubMed:20682791}. Endosome {ECO:0000269|PubMed:20682791}. Membrane, caveola {ECO:0000250|UniProtKB:O08917}; Peripheral membrane protein {ECO:0000250|UniProtKB:O08917}. Melanosome {ECO:0000269|PubMed:17081065}. Membrane raft {ECO:0000269|PubMed:25893292}. Note=Identified by mass spectrometry in melanosome fractions from …
O75962	Expressed	Expressed	Expressed	No	Intracellular	No	SUBCELLULAR LOCATION: Cytoplasm {ECO:0000305|PubMed:22155786}. Cell projection {ECO:0000250|UniProtKB:Q0KL02}.
O75964	Expressed	Expressed	Expressed	No	Membrane	Yes	SUBCELLULAR LOCATION: Mitochondrion. Mitochondrion inner membrane.
O76003	Expressed	Expressed	Expressed	No	Membrane	Yes	SUBCELLULAR LOCATION: Cytoplasm, cytosol {ECO:0000305|PubMed:27519415}. Cytoplasm, cell cortex {ECO:0000269|PubMed:10636891}. Cytoplasm, myofibril, sarcomere, Z line {ECO:0000250|UniProtKB:Q9CQM9}. Note=Under the plasma membrane (By similarity). After PMA stimulation, GLRX3 and PRKCQ/PKC-theta translocate to a more extended submembrane area (By similarity). In the Z line, found associated with CS…
O76021	Expressed	Expressed	Expressed	No	Intracellular	No	SUBCELLULAR LOCATION: Nucleus, nucleolus {ECO:0000269|PubMed:11790298, ECO:0000269|PubMed:12429849, ECO:0000269|PubMed:18678645, ECO:0000269|PubMed:22419112}. Note=Colocalizes with ING1 in the nucleolus after UV stress. {ECO:0000269|PubMed:22419112}.
O76031	Expressed	Expressed	Expressed	No	Intracellular	No	SUBCELLULAR LOCATION: Mitochondrion {ECO:0000269|PubMed:11003706}. Mitochondrion matrix, mitochondrion nucleoid {ECO:0000269|PubMed:22841477}.
O76062	Uncertain	Expressed	Uncertain	No	Membrane	Yes	SUBCELLULAR LOCATION: Microsome membrane {ECO:0000250|UniProtKB:Q71KT5}; Multi-pass membrane protein {ECO:0000255}. Endoplasmic reticulum membrane {ECO:0000269|PubMed:9878250}; Multi-pass membrane protein {ECO:0000255}.
O76070	Expressed	Expressed	Expressed	No	Intracellular	No	SUBCELLULAR LOCATION: Cytoplasm, perinuclear region {ECO:0000269|PubMed:11746666}. Cytoplasm, cytoskeleton, microtubule organizing center, centrosome {ECO:0000269|PubMed:11746666}. Cytoplasm, cytoskeleton, spindle {ECO:0000269|PubMed:11746666}. Note=Associated with centrosomes in several interphase cells. In mitotic cells, localized to the poles of the spindle.
O76071	Uncertain	Undetected	Expressed	No	Intracellular	No	SUBCELLULAR LOCATION: Cytoplasm {ECO:0000269|PubMed:23585563}.
O76094	Expressed	Expressed	Expressed	No	Intracellular	No	SUBCELLULAR LOCATION: Cytoplasm {ECO:0000269|PubMed:22541560}. Endoplasmic reticulum {ECO:0000269|PubMed:22541560, ECO:0000269|PubMed:28369529}.
O94760	Expressed	Expressed	Expressed	No	Intracellular	No
O94763	Uncertain	Expressed	Expressed	No	Intracellular	No	SUBCELLULAR LOCATION: Nucleus. Cytoplasm. Mitochondrion. Cell projection, dendrite {ECO:0000250}. Note=Colocalizes with PFDN2, PFDN4, PPP1CC, RPS6KB1 and STAP1 at mitochondrion.
O94776	Expressed	Expressed	Expressed	No	Intracellular	No	SUBCELLULAR LOCATION: Nucleus {ECO:0000255|PROSITE-ProRule:PRU00512, ECO:0000255|PROSITE-ProRule:PRU00624, ECO:0000269|PubMed:28977666, ECO:0000269|PubMed:33283408}.
O94804	Undetected	Expressed	Undetected	No	Membrane	Yes	SUBCELLULAR LOCATION: Cell membrane {ECO:0000269|PubMed:19255442}; Peripheral membrane protein {ECO:0000269|PubMed:19255442}.
O94808	Expressed	Uncertain	Expressed	No	Intracellular	No
O94822	Expressed	Expressed	Expressed	No	Intracellular	No	SUBCELLULAR LOCATION: Cytoplasm, cytosol {ECO:0000269|PubMed:28757607}.
O94826	Expressed	Expressed	Expressed	No	Membrane	Yes	SUBCELLULAR LOCATION: Mitochondrion outer membrane {ECO:0000269|PubMed:20628368, ECO:0000269|PubMed:25609812, ECO:0000269|PubMed:33723040}; Single-pass membrane protein {ECO:0000255}.; SUBCELLULAR LOCATION: Note=(Microbial infection) During parasite T.gondii-mediated infection, enriched at the interface between the host mitochondria and the parasitopharous vacuole. {ECO:0000269|PubMed:33723040}.
O94842	Expressed	Expressed	Uncertain	No	Intracellular	No	SUBCELLULAR LOCATION: Nucleus {ECO:0000305|PubMed:20516061}. Chromosome {ECO:0000305|PubMed:20516061}. Note=Associated with chromatin; colocalizes with RNA polymerase II (Pol II) on chromatin. {ECO:0000250|UniProtKB:Q8BU11}.
O94874	Expressed	Expressed	Expressed	No	Membrane	Yes	SUBCELLULAR LOCATION: Endoplasmic reticulum membrane {ECO:0000269|PubMed:20018847, ECO:0000269|PubMed:20164180, ECO:0000269|PubMed:20228063, ECO:0000269|PubMed:32160526, ECO:0000269|PubMed:36543799, ECO:0000269|PubMed:38383785, ECO:0000269|PubMed:38383789}. Cytoplasm, cytosol {ECO:0000269|PubMed:20228063, ECO:0000269|PubMed:30886146}. Nucleus {ECO:0000269|PubMed:30886146}. Chromosome {ECO:0000269…
O94880	Expressed	Expressed	Expressed	No	Intracellular	No	SUBCELLULAR LOCATION: [Isoform 1]: Nucleus {ECO:0000269|PubMed:23688586}. Chromosome {ECO:0000269|PubMed:23688586}. Note=Mainly localized in the nucleus of interphase cells. In mitotic cells, colocalizes with condensed chromatin during metaphase and anaphase. {ECO:0000269|PubMed:23688586}.; SUBCELLULAR LOCATION: [Isoform 2]: Cytoplasm {ECO:0000269|PubMed:23688586}.
O94887	Uncertain	Uncertain	Expressed	No	Intracellular	No
O94888	Expressed	Expressed	Expressed	No	Intracellular	No	SUBCELLULAR LOCATION: Nucleus {ECO:0000269|PubMed:22537386}.
O94901	Expressed	Expressed	Expressed	No	Membrane	Yes	SUBCELLULAR LOCATION: Nucleus inner membrane {ECO:0000269|PubMed:12958361, ECO:0000269|PubMed:16445915, ECO:0000269|PubMed:17132086, ECO:0000269|PubMed:18845190, ECO:0000269|PubMed:19933576}; Single-pass type II membrane protein {ECO:0000269|PubMed:12958361, ECO:0000269|PubMed:16445915, ECO:0000269|PubMed:17132086, ECO:0000269|PubMed:18845190, ECO:0000269|PubMed:19933576}. Note=At oocyte MI stage…
O94903	Expressed	Expressed	Expressed	No	Intracellular	No
O94905	Expressed	Expressed	Expressed	No	Membrane	Yes	SUBCELLULAR LOCATION: Endoplasmic reticulum membrane {ECO:0000269|PubMed:16835267, ECO:0000269|PubMed:17502376, ECO:0000269|PubMed:19240031}; Single-pass type II membrane protein {ECO:0000269|PubMed:16835267, ECO:0000269|PubMed:17502376, ECO:0000269|PubMed:19240031}. Note=Associated with lipid raft-like domains of the endoplasmic reticulum membrane.
O94906	Expressed	Expressed	Expressed	No	Intracellular	No	SUBCELLULAR LOCATION: Nucleus, nucleoplasm {ECO:0000269|PubMed:10561546, ECO:0000269|PubMed:26912367, ECO:0000269|PubMed:28781166, ECO:0000269|PubMed:34023904}. Nucleus speckle {ECO:0000269|PubMed:21549338}. Note=Localized in splicing speckles. {ECO:0000269|PubMed:21549338}.
O94913	Uncertain	Expressed	Expressed	No	Intracellular	No	SUBCELLULAR LOCATION: Nucleus {ECO:0000269|PubMed:29196535}.
O94915	Expressed	Expressed	Expressed	No	Intracellular	No
O94916	Expressed	Expressed	Expressed	No	Intracellular	No	SUBCELLULAR LOCATION: Nucleus {ECO:0000269|PubMed:10377394}. Cytoplasm {ECO:0000250|UniProtKB:Q9WV30}. Chromosome {ECO:0000269|PubMed:34049076}. Note=Nuclear distribution increases under hypertonic conditions (By similarity). Recruited to sites of R-loop-associated DNA damage following poly-ADP-ribosylation by PARP1 (PubMed:34049076). {ECO:0000250|UniProtKB:Q9WV30, ECO:0000269|PubMed:34049076}.
O94925	Expressed	Expressed	Expressed	No	Intracellular	No	SUBCELLULAR LOCATION: [Isoform 1]: Mitochondrion {ECO:0000250|UniProtKB:P13264}. Cytoplasm, cytosol {ECO:0000269|PubMed:22228304}. Note=The 74-kDa cytosolic precursor is translocated into the mitochondria and processed via a 72-kDa intermediate to yield the mature 68- and 65-kDa subunits. {ECO:0000250|UniProtKB:P13264}.; SUBCELLULAR LOCATION: [Isoform 3]: Mitochondrion {ECO:0000269|PubMed:2222830…
O94964	Expressed	Expressed	Expressed	Yes	Secreted	Yes	SUBCELLULAR LOCATION: Cytoplasm, cytoskeleton {ECO:0000269|PubMed:33587225}. Golgi apparatus membrane {ECO:0000250|UniProtKB:E1U8D0}. Midbody {ECO:0000269|PubMed:33587225}. Note=Associates with microtubules during late mitosis and interphase. {ECO:0000269|PubMed:33587225}.; SUBCELLULAR LOCATION: [C-terminal 80 kDa form]: Secreted {ECO:0000250|UniProtKB:E1U8D0}. Note=Secreted in primary hepatocyte…
O94973	Expressed	Expressed	Expressed	No	Membrane	Yes	SUBCELLULAR LOCATION: Cell membrane {ECO:0000250|UniProtKB:P17427}; Peripheral membrane protein {ECO:0000250|UniProtKB:P17427}; Cytoplasmic side {ECO:0000250|UniProtKB:P17427}. Membrane, coated pit {ECO:0000250|UniProtKB:P17427}; Peripheral membrane protein {ECO:0000250|UniProtKB:P17427}; Cytoplasmic side {ECO:0000250|UniProtKB:P17427}. Note=AP-2 appears to be excluded from internalizing CCVs and…
O94979	Expressed	Expressed	Expressed	No	Membrane	Yes	SUBCELLULAR LOCATION: Cytoplasm {ECO:0000250}. Cytoplasmic vesicle, COPII-coated vesicle membrane {ECO:0000269|PubMed:10788476, ECO:0000269|PubMed:16957052, ECO:0000269|PubMed:22358839, ECO:0000269|PubMed:27716508}; Peripheral membrane protein; Cytoplasmic side. Endoplasmic reticulum membrane {ECO:0000250}; Peripheral membrane protein {ECO:0000250}. Cytoplasm, cytosol {ECO:0000269|PubMed:17428803…
O94992	Expressed	Expressed	Expressed	No	Intracellular	No	SUBCELLULAR LOCATION: Nucleus {ECO:0000269|PubMed:12581153, ECO:0000269|PubMed:12832472, ECO:0000269|PubMed:12941847, ECO:0000269|PubMed:16362050, ECO:0000269|PubMed:17395637}. Cytoplasm {ECO:0000269|PubMed:12581153, ECO:0000269|PubMed:17395637}. Note=Binds alpha-importin and is mostly nuclear (PubMed:16362050).
O95071	Expressed	Expressed	Expressed	No	Intracellular	No	SUBCELLULAR LOCATION: Nucleus {ECO:0000269|PubMed:12011095, ECO:0000269|PubMed:21118991, ECO:0000269|PubMed:28689657, ECO:0000269|PubMed:37478846}. Cytoplasm {ECO:0000269|PubMed:29033132}.
O95104	Expressed	Expressed	Expressed	No	Intracellular	No	SUBCELLULAR LOCATION: Nucleus {ECO:0000269|PubMed:31104839}.
O95139	Expressed	Expressed	Expressed	No	Membrane	Yes	SUBCELLULAR LOCATION: Mitochondrion inner membrane {ECO:0000305|PubMed:12611891}; Single-pass membrane protein {ECO:0000255}; Matrix side {ECO:0000305}.
O95140	Expressed	Expressed	Expressed	No	Membrane	Yes	SUBCELLULAR LOCATION: Mitochondrion outer membrane {ECO:0000269|PubMed:11181170, ECO:0000269|PubMed:11950885, ECO:0000269|PubMed:12499352, ECO:0000269|PubMed:23620051, ECO:0000269|PubMed:26214738}; Multi-pass membrane protein {ECO:0000269|PubMed:11181170, ECO:0000269|PubMed:11950885, ECO:0000269|PubMed:12499352, ECO:0000269|PubMed:23620051}. Note=Colocalizes with BAX during apoptosis. {ECO:000026…
O95155	Expressed	Expressed	Expressed	No	Intracellular	No	SUBCELLULAR LOCATION: Cytoplasm {ECO:0000269|PubMed:17369820}. Nucleus {ECO:0000250|UniProtKB:Q9ES00}.
O95159	Undetected	Undetected	Expressed	No	Membrane	Yes	SUBCELLULAR LOCATION: Golgi apparatus, cis-Golgi network membrane {ECO:0000269|PubMed:18323775}; Single-pass membrane protein {ECO:0000269|PubMed:18323775}.
O95163	Expressed	Expressed	Expressed	No	Intracellular	No	SUBCELLULAR LOCATION: Cytoplasm {ECO:0000269|PubMed:11714725, ECO:0000269|PubMed:11818576, ECO:0000269|PubMed:22854966}. Nucleus {ECO:0000269|PubMed:11714725, ECO:0000269|PubMed:11818576}.
O95182	Expressed	Expressed	Expressed	No	Membrane	Yes	SUBCELLULAR LOCATION: Mitochondrion inner membrane {ECO:0000305|PubMed:12611891}; Peripheral membrane protein {ECO:0000305}; Matrix side {ECO:0000305}.
O95202	Expressed	Expressed	Expressed	No	Membrane	Yes	SUBCELLULAR LOCATION: Mitochondrion inner membrane {ECO:0000269|PubMed:14706454, ECO:0000269|PubMed:15138253, ECO:0000269|PubMed:18628306, ECO:0000269|PubMed:19797662, ECO:0000269|PubMed:32139798}; Single-pass membrane protein {ECO:0000255}.
O95218	Undetected	Expressed	Undetected	No	Intracellular	No	SUBCELLULAR LOCATION: Nucleus {ECO:0000269|PubMed:11448987}.
O95219	Expressed	Uncertain	Uncertain	No	Membrane	Yes	SUBCELLULAR LOCATION: Early endosome membrane {ECO:0000269|PubMed:17994011, ECO:0000269|PubMed:32513819, ECO:0000269|PubMed:33468622}; Peripheral membrane protein {ECO:0000269|PubMed:17994011}; Cytoplasmic side {ECO:0000269|PubMed:17994011}. Note=Also detected on a juxtanuclear endocytic recycling compartment (ERC). {ECO:0000269|PubMed:17994011}.
O95232	Expressed	Expressed	Expressed	No	Intracellular	No	SUBCELLULAR LOCATION: Nucleus speckle {ECO:0000269|PubMed:10631324, ECO:0000269|PubMed:12565863}. Note=The subnuclear localization is affected by cisplatin.
O95235	Expressed	Expressed	Expressed	No	Intracellular	No	SUBCELLULAR LOCATION: Golgi apparatus {ECO:0000250}. Cytoplasm, cytoskeleton, spindle {ECO:0000269|PubMed:12939256, ECO:0000269|PubMed:29357359}. Note=Localizes to the spindle midzone during anaphase and telophase. {ECO:0000269|PubMed:29357359}.
O95239	Expressed	Expressed	Expressed	No	Intracellular	No	SUBCELLULAR LOCATION: Nucleus matrix {ECO:0000269|PubMed:11736643}. Cytoplasm {ECO:0000269|PubMed:11736643}. Cytoplasm, cytoskeleton, spindle {ECO:0000269|PubMed:15297875, ECO:0000269|PubMed:29848660}. Midbody {ECO:0000269|PubMed:15297875, ECO:0000269|PubMed:29848660}. Chromosome {ECO:0000269|PubMed:11736643, ECO:0000269|PubMed:15297875, ECO:0000269|PubMed:29848660}. Note=Associates with chromoso…
O95249	Expressed	Expressed	Expressed	No	Membrane	Yes	SUBCELLULAR LOCATION: Golgi apparatus membrane {ECO:0000269|PubMed:15215310, ECO:0000269|PubMed:15728195, ECO:0000269|PubMed:17274796, ECO:0000269|PubMed:17337506, ECO:0000269|PubMed:21669198}; Single-pass type IV membrane protein {ECO:0000269|PubMed:15215310, ECO:0000269|PubMed:15728195, ECO:0000269|PubMed:17274796, ECO:0000269|PubMed:17337506, ECO:0000269|PubMed:21669198}. Note=Localizes throug…
O95251	Expressed	Expressed	Expressed	No	Intracellular	No	SUBCELLULAR LOCATION: Nucleus {ECO:0000269|PubMed:10930412, ECO:0000269|PubMed:11278932, ECO:0000269|PubMed:16387653, ECO:0000269|PubMed:24065767, ECO:0000269|PubMed:28719581}. Chromosome {ECO:0000269|PubMed:18832067, ECO:0000269|PubMed:19187766, ECO:0000269|PubMed:20129055, ECO:0000269|PubMed:21753189, ECO:0000269|PubMed:24065767, ECO:0000269|PubMed:28719581}. Chromosome, centromere {ECO:0000269…
O95292	Expressed	Expressed	Expressed	No	Membrane	Yes	SUBCELLULAR LOCATION: Endoplasmic reticulum membrane {ECO:0000269|PubMed:32344433, ECO:0000269|PubMed:33124732}; Single-pass type IV membrane protein {ECO:0000250|UniProtKB:Q9P0L0}. Note=Present in mitochondria-associated membranes that are endoplasmic reticulum membrane regions closely apposed to the outer mitochondrial membrane. {ECO:0000269|PubMed:22131369}.
O95299	Expressed	Expressed	Expressed	No	Intracellular	No	SUBCELLULAR LOCATION: Mitochondrion matrix {ECO:0000305|PubMed:12611891}.
O95302	Uncertain	Expressed	Expressed	Yes	Secreted	Yes	SUBCELLULAR LOCATION: Endoplasmic reticulum {ECO:0000255|PROSITE-ProRule:PRU10138}.
O95336	Expressed	Expressed	Expressed	No	Intracellular	No	SUBCELLULAR LOCATION: Cytoplasm {ECO:0000250}.
O95347	Expressed	Expressed	Expressed	No	Intracellular	No	SUBCELLULAR LOCATION: Nucleus {ECO:0000269|PubMed:10958694}. Cytoplasm {ECO:0000269|PubMed:10958694}. Chromosome {ECO:0000269|PubMed:10958694}. Note=In interphase cells, the majority of the condensin complex is found in the cytoplasm, while a minority of the complex is associated with chromatin. A subpopulation of the complex however remains associated with chromosome foci in interphase cells. Du…
O95363	Uncertain	Undetected	Expressed	No	Intracellular	No	SUBCELLULAR LOCATION: Mitochondrion matrix {ECO:0000250|UniProtKB:Q6AYQ3}. Mitochondrion {ECO:0000250|UniProtKB:Q6AYQ3}.
O95365	Expressed	Expressed	Expressed	No	Intracellular	No	SUBCELLULAR LOCATION: Nucleus {ECO:0000269|PubMed:17595526, ECO:0000269|PubMed:24514149}. Note=Recruited to double-strand break sites of damaged DNA. {ECO:0000250|UniProtKB:O88939}.
O95372	Expressed	Expressed	Expressed	No	Intracellular	No	SUBCELLULAR LOCATION: Cytoplasm {ECO:0000269|PubMed:25301951}.
O95373	Expressed	Expressed	Expressed	No	Intracellular	No	SUBCELLULAR LOCATION: Cytoplasm {ECO:0000250|UniProtKB:Q9EPL8}. Nucleus {ECO:0000250|UniProtKB:Q9EPL8}. Note=Localizes to the nucleus in the presence of BMP4. {ECO:0000250|UniProtKB:Q9EPL8}.
O95376	Expressed	Expressed	Uncertain	No	Intracellular	No	SUBCELLULAR LOCATION: Nucleus {ECO:0000269|PubMed:16118314}. Cytoplasm {ECO:0000269|PubMed:19340006}.
O95394	Expressed	Expressed	Expressed	No	Intracellular	No
O95400	Uncertain	Expressed	Expressed	No	Intracellular	No	SUBCELLULAR LOCATION: Cytoplasm. Nucleus. Note=Predominantly nuclear.
O95425	Expressed	Expressed	Expressed	No	Membrane	Yes	SUBCELLULAR LOCATION: Cell membrane; Peripheral membrane protein; Cytoplasmic side. Cytoplasm, cytoskeleton. Cell projection, invadopodium. Cell projection, podosome. Midbody {ECO:0000250|UniProtKB:O46385}. Cleavage furrow {ECO:0000250|UniProtKB:O46385}. Note=Tightly associated with both actin filaments and plasma membranes.
O95433	Expressed	Expressed	Expressed	No	Intracellular	No	SUBCELLULAR LOCATION: Cytoplasm, cytosol {ECO:0000269|PubMed:11554768}. Endoplasmic reticulum {ECO:0000269|PubMed:11554768}. Note=May transiently interact with the endoplasmic reticulum.
O95453	Expressed	Expressed	Expressed	No	Intracellular	No	SUBCELLULAR LOCATION: Nucleus {ECO:0000269|PubMed:9736620}. Cytoplasm {ECO:0000269|PubMed:9736620}. Nucleus, nucleolus {ECO:0000269|PubMed:12429849, ECO:0000269|PubMed:22442037}. Note=Some nuclear fraction is nucleolar.
O95456	Expressed	Expressed	Expressed	No	Intracellular	No	SUBCELLULAR LOCATION: Cytoplasm. Endoplasmic reticulum.
O95478	Expressed	Expressed	Expressed	No	Intracellular	No	SUBCELLULAR LOCATION: Nucleus, nucleolus {ECO:0000269|PubMed:12429849}.
O95479	Expressed	Expressed	Expressed	Yes	Secreted	Yes	SUBCELLULAR LOCATION: Endoplasmic reticulum lumen {ECO:0000305|PubMed:18628520}.
O95486	Expressed	Expressed	Expressed	No	Membrane	Yes	SUBCELLULAR LOCATION: Cytoplasmic vesicle, COPII-coated vesicle membrane {ECO:0000305|PubMed:17499046}; Peripheral membrane protein {ECO:0000305|PubMed:17499046}; Cytoplasmic side {ECO:0000305|PubMed:17499046}. Endoplasmic reticulum membrane {ECO:0000305|PubMed:17499046}; Peripheral membrane protein {ECO:0000305|PubMed:17499046}; Cytoplasmic side {ECO:0000305|PubMed:17499046}. Cytoplasm, cytosol …
O95487	Undetected	Expressed	Expressed	No	Membrane	Yes	SUBCELLULAR LOCATION: Cytoplasmic vesicle, COPII-coated vesicle membrane {ECO:0000269|PubMed:10075675}; Peripheral membrane protein {ECO:0000305|PubMed:10075675}; Cytoplasmic side {ECO:0000305|PubMed:10075675}. Endoplasmic reticulum membrane {ECO:0000269|PubMed:10075675}; Peripheral membrane protein {ECO:0000269|PubMed:10075675}; Cytoplasmic side {ECO:0000269|PubMed:10075675}. Cytoplasm, cytosol …
O95563	Expressed	Expressed	Expressed	No	Membrane	Yes	SUBCELLULAR LOCATION: Mitochondrion inner membrane {ECO:0000269|PubMed:22628558, ECO:0000269|PubMed:26253029, ECO:0000269|PubMed:29472561}; Multi-pass membrane protein {ECO:0000255}.
O95571	Uncertain	Expressed	Expressed	No	Intracellular	No	SUBCELLULAR LOCATION: Cytoplasm {ECO:0000269|PubMed:12398897}. Nucleus {ECO:0000269|PubMed:12398897}. Mitochondrion matrix {ECO:0000269|PubMed:14732903}.
O95573	Expressed	Expressed	Expressed	No	Membrane	Yes	SUBCELLULAR LOCATION: Mitochondrion outer membrane {ECO:0000250}; Single-pass type III membrane protein {ECO:0000250}. Peroxisome membrane {ECO:0000250}; Single-pass type III membrane protein {ECO:0000250}. Microsome membrane {ECO:0000250}; Single-pass type III membrane protein {ECO:0000250}. Endoplasmic reticulum membrane {ECO:0000250}; Single-pass type III membrane protein {ECO:0000250}.
O95602	Expressed	Expressed	Expressed	No	Intracellular	No	SUBCELLULAR LOCATION: Nucleus, nucleolus {ECO:0000269|PubMed:36271492, ECO:0000269|PubMed:36917474, ECO:0000305|PubMed:34887565}. Chromosome {ECO:0000250|UniProtKB:O35134}.
O95613	Expressed	Expressed	Expressed	No	Intracellular	No	SUBCELLULAR LOCATION: Cytoplasm, cytoskeleton, microtubule organizing center, centrosome {ECO:0000269|PubMed:10823944, ECO:0000269|PubMed:11171385, ECO:0000269|PubMed:14654843, ECO:0000269|PubMed:18955030, ECO:0000269|PubMed:22797915, ECO:0000269|PubMed:27137183, ECO:0000269|PubMed:30420784}. Note=Centrosomal at all stages of the cell cycle. Remains associated with centrosomes following microtubu…
O95619	Expressed	Expressed	Expressed	No	Intracellular	No	SUBCELLULAR LOCATION: Nucleus {ECO:0000255|PROSITE-ProRule:PRU00376, ECO:0000269|PubMed:10913114, ECO:0000269|PubMed:18445686}.
O95625	Expressed	Expressed	Expressed	No	Intracellular	No	SUBCELLULAR LOCATION: Nucleus, nucleolus {ECO:0000269|PubMed:29893856}.
O95639	Uncertain	Expressed	Uncertain	No	Intracellular	No	SUBCELLULAR LOCATION: Nucleus.
O95671	Expressed	Expressed	Expressed	No	Intracellular	No
O95674	Expressed	Uncertain	Expressed	No	Membrane	Yes	SUBCELLULAR LOCATION: Endoplasmic reticulum membrane {ECO:0000269|PubMed:25375833, ECO:0000269|PubMed:26946540, ECO:0000269|PubMed:31548309}; Multi-pass membrane protein {ECO:0000255}.
O95721	Expressed	Expressed	Expressed	No	Membrane	Yes	SUBCELLULAR LOCATION: Cytoplasm {ECO:0000269|PubMed:23217709}. Golgi apparatus membrane {ECO:0000250|UniProtKB:Q9Z2P6}; Peripheral membrane protein {ECO:0000305}. Cytoplasmic vesicle, autophagosome membrane {ECO:0000269|PubMed:25686604}; Peripheral membrane protein {ECO:0000305}. Cell projection, cilium membrane {ECO:0000269|PubMed:25686250}; Peripheral membrane protein {ECO:0000305}. Note=Appear…
O95747	Expressed	Expressed	Expressed	No	Intracellular	No	SUBCELLULAR LOCATION: Cytoplasm {ECO:0000269|PubMed:22361696, ECO:0000269|PubMed:22989884}.
O95757	Expressed	Expressed	Expressed	No	Intracellular	No	SUBCELLULAR LOCATION: Cytoplasm {ECO:0000250}. Nucleus {ECO:0000250}. Note=May translocate to the nucleus after heat shock. {ECO:0000250}.
O95758	Expressed	Uncertain	Expressed	No	Intracellular	No
O95777	Expressed	Expressed	Expressed	No	Intracellular	No	SUBCELLULAR LOCATION: Nucleus {ECO:0000269|PubMed:10523320, ECO:0000269|PubMed:26912367, ECO:0000269|PubMed:28781166}.
O95782	Expressed	Expressed	Expressed	No	Membrane	Yes	SUBCELLULAR LOCATION: Cell membrane {ECO:0000269|PubMed:16262731}. Membrane, coated pit {ECO:0000250}; Peripheral membrane protein {ECO:0000250}; Cytoplasmic side {ECO:0000250}. Note=AP-2 appears to be excluded from internalizing CCVs and to disengage from sites of endocytosis seconds before internalization of the nascent CCV. {ECO:0000250}.
O95785	Uncertain	Expressed	Uncertain	No	Intracellular	No	SUBCELLULAR LOCATION: Nucleus {ECO:0000250}.
O95793	Expressed	Expressed	Expressed	No	Intracellular	No	SUBCELLULAR LOCATION: Cytoplasm {ECO:0000269|PubMed:19029303}. Rough endoplasmic reticulum {ECO:0000269|PubMed:19029303}. Note=Localizes exclusively with the rough endoplasmic reticulum (RER).
O95801	Uncertain	Expressed	Expressed	No	Intracellular	No	SUBCELLULAR LOCATION: Nucleus {ECO:0000269|PubMed:18320024, ECO:0000269|PubMed:29251827}. Nucleus, nucleoplasm {ECO:0000269|PubMed:18320024}. Cytoplasm {ECO:0000269|PubMed:29251827}. Note=Predominantly nuclear in the G1 and S phases of cell cycle and is evenly distributed between the nucleus and cytoplasm in the G2 phase (By similarity). MSL1 can promote its nuclear localization (By similarity). …
O95810	Expressed	Expressed	Expressed	No	Membrane	Yes	SUBCELLULAR LOCATION: Cytoplasm, cytosol {ECO:0000269|PubMed:10191091, ECO:0000269|PubMed:2390065}. Membrane, caveola {ECO:0000269|PubMed:19262564, ECO:0000269|PubMed:19525939}. Note=Localizes in the caveolae in a caveolin-dependent manner. {ECO:0000269|PubMed:19262564}.
O95816	Expressed	Expressed	Expressed	No	Intracellular	No
O95817	Expressed	Expressed	Expressed	No	Intracellular	No	SUBCELLULAR LOCATION: Nucleus {ECO:0000269|PubMed:26159920}. Cytoplasm {ECO:0000269|PubMed:26159920}. Note=Colocalizes with HSF1 to the nucleus upon heat stress (PubMed:26159920). {ECO:0000269|PubMed:26159920}.
O95831	Expressed	Expressed	Expressed	No	Membrane	Yes	SUBCELLULAR LOCATION: Mitochondrion intermembrane space {ECO:0000269|PubMed:15775970, ECO:0000269|PubMed:24914854, ECO:0000269|PubMed:26004228}. Mitochondrion inner membrane. Cytoplasm {ECO:0000269|PubMed:15775970, ECO:0000269|PubMed:33168626}. Nucleus {ECO:0000269|PubMed:15775970, ECO:0000269|PubMed:17094969, ECO:0000269|PubMed:33168626}. Cytoplasm, perinuclear region {ECO:0000269|PubMed:1709496…
O95861	Expressed	Expressed	Expressed	No	Intracellular	No
O95865	Expressed	Expressed	Expressed	No	Intracellular	No	SUBCELLULAR LOCATION: Cytoplasm {ECO:0000269|PubMed:21898353, ECO:0000269|PubMed:33850055}. Mitochondrion {ECO:0000269|PubMed:21898353, ECO:0000269|PubMed:33850055}. Note=Translocates from cytosol to mitochondrion upon IL1B stimulation in chondrocytes.; SUBCELLULAR LOCATION: Mitochondrion {ECO:0000269|PubMed:33850055}. Note=(Microbial infection) Translocates to the mitochondrion upon Sendai viral…
O95881	Expressed	Expressed	Expressed	Yes	Secreted	Yes	SUBCELLULAR LOCATION: Endoplasmic reticulum lumen {ECO:0000255|PROSITE-ProRule:PRU10138, ECO:0000269|PubMed:12761212}.
O95983	Expressed	Expressed	Expressed	No	Intracellular	No	SUBCELLULAR LOCATION: Nucleus {ECO:0000269|PubMed:15701600, ECO:0000269|PubMed:16428440, ECO:0000269|PubMed:20523938, ECO:0000269|PubMed:28977666, ECO:0000269|PubMed:33283408}. Chromosome {ECO:0000269|PubMed:27732854}. Note=Nuclear, in discrete foci. Detected on chromatin, at promoter regions of active genes. {ECO:0000269|PubMed:27732854}.
O95989	Expressed	Expressed	Expressed	No	Intracellular	No	SUBCELLULAR LOCATION: Cytoplasm {ECO:0000269|PubMed:34788624}. Nucleus {ECO:0000269|PubMed:34788624}.
O95999	Expressed	Expressed	Expressed	No	Membrane	Yes	SUBCELLULAR LOCATION: Cytoplasm, perinuclear region {ECO:0000269|PubMed:17287217}. Membrane raft {ECO:0000269|PubMed:17287217}. Note=Appears to have a perinuclear, compact and filamentous pattern of expression. Also found in the nucleus of several types of tumor cells. Colocalized with DPP4 in membrane rafts. {ECO:0000269|PubMed:17287217}.
O96000	Expressed	Expressed	Expressed	No	Membrane	Yes	SUBCELLULAR LOCATION: Mitochondrion inner membrane {ECO:0000269|PubMed:28040730, ECO:0000305|PubMed:12611891}; Peripheral membrane protein {ECO:0000305}; Matrix side {ECO:0000305}.
O96005	Expressed	Expressed	Expressed	No	Membrane	Yes	SUBCELLULAR LOCATION: Membrane {ECO:0000305}; Multi-pass membrane protein {ECO:0000255}.
O96008	Expressed	Expressed	Expressed	No	Membrane	Yes	SUBCELLULAR LOCATION: Mitochondrion outer membrane {ECO:0000269|PubMed:15644312, ECO:0000269|PubMed:31206022}; Multi-pass membrane protein {ECO:0000255}. Note=Associates with the mitochondria-associated ER membrane via interaction with BCAP31. {ECO:0000269|PubMed:31206022}.
O96011	Expressed	Expressed	Expressed	No	Membrane	Yes	SUBCELLULAR LOCATION: Peroxisome membrane {ECO:0000269|PubMed:10704444, ECO:0000269|PubMed:20826455, ECO:0000269|PubMed:9792670, ECO:0000269|PubMed:9826565}; Single-pass membrane protein {ECO:0000269|PubMed:10704444, ECO:0000269|PubMed:9792670, ECO:0000269|PubMed:9826565}.
O96013	Expressed	Expressed	Uncertain	No	Intracellular	No	SUBCELLULAR LOCATION: Cytoplasm {ECO:0000269|PubMed:12356872, ECO:0000269|PubMed:26598620}. Note=Seems to shuttle between cytoplasmic compartments depending on the activating effector. For example, can be found on the cell periphery after activation of growth-factor or integrin-mediated signaling pathways. {ECO:0000269|PubMed:12356872}.
O96017	Expressed	Expressed	Expressed	No	Intracellular	No	SUBCELLULAR LOCATION: [Isoform 2]: Nucleus. Note=Isoform 10 is present throughout the cell.; SUBCELLULAR LOCATION: [Isoform 4]: Nucleus.; SUBCELLULAR LOCATION: [Isoform 7]: Nucleus.; SUBCELLULAR LOCATION: [Isoform 9]: Nucleus.; SUBCELLULAR LOCATION: [Isoform 12]: Nucleus.; SUBCELLULAR LOCATION: Nucleus, PML body. Nucleus, nucleoplasm. Note=Recruited into PML bodies together with TP53.
O96019	Expressed	Expressed	Expressed	No	Intracellular	No	SUBCELLULAR LOCATION: Nucleus {ECO:0000269|PubMed:18026119}.
O96028	Expressed	Expressed	Expressed	No	Intracellular	No	SUBCELLULAR LOCATION: Nucleus {ECO:0000269|PubMed:15677557, ECO:0000269|PubMed:16197452}. Chromosome {ECO:0000250|UniProtKB:Q8BVE8}. Note=In embryonic stem (ES) cells, localizes to small foci, probably corresponding to euchromatin (By similarity). In B-cells, localizes to Ig heavy chain switch region during class switch recombination (By similarity). {ECO:0000250|UniProtKB:Q8BVE8}.; SUBCELLULAR L…
P00167	Expressed	Expressed	Expressed	No	Membrane	Yes	SUBCELLULAR LOCATION: [Isoform 1]: Endoplasmic reticulum membrane; Single-pass membrane protein; Cytoplasmic side. Microsome membrane; Single-pass membrane protein; Cytoplasmic side.; SUBCELLULAR LOCATION: [Isoform 2]: Cytoplasm.
P00338	Expressed	Expressed	Expressed	No	Intracellular	No	SUBCELLULAR LOCATION: Cytoplasm.
P00352	Expressed	Expressed	Expressed	No	Intracellular	No	SUBCELLULAR LOCATION: Cytoplasm, cytosol {ECO:0000269|PubMed:12941160}. Cell projection, axon {ECO:0000250|UniProtKB:P24549}.
P00367;P49448	Expressed	Expressed	Expressed	No	Intracellular	No	SUBCELLULAR LOCATION: Mitochondrion {ECO:0000269|PubMed:19448744}. Endoplasmic reticulum {ECO:0000269|PubMed:19448744}. Note=Mostly translocates into the mitochondria, only a small amount of the protein localizes to the endoplasmic reticulum. {ECO:0000269|PubMed:19448744}. | SUBCELLULAR LOCATION: Mitochondrion matrix {ECO:0000269|PubMed:22709669}.
P00374	Expressed	Expressed	Expressed	No	Intracellular	No	SUBCELLULAR LOCATION: Mitochondrion {ECO:0000250|UniProtKB:P00375}. Cytoplasm {ECO:0000250|UniProtKB:P00375}.
P00387	Expressed	Expressed	Expressed	No	Membrane	Yes	SUBCELLULAR LOCATION: [Isoform 1]: Endoplasmic reticulum membrane {ECO:0000269|PubMed:9639531}; Lipid-anchor {ECO:0000250|UniProtKB:P20070}; Cytoplasmic side {ECO:0000250|UniProtKB:P20070}. Mitochondrion outer membrane {ECO:0000305|PubMed:9639531}; Lipid-anchor {ECO:0000250|UniProtKB:P20070}; Cytoplasmic side {ECO:0000250|UniProtKB:P20070}.; SUBCELLULAR LOCATION: [Isoform 2]: Cytoplasm {ECO:00002…
P00390	Expressed	Expressed	Expressed	No	Intracellular	No	SUBCELLULAR LOCATION: [Isoform Mitochondrial]: Mitochondrion.; SUBCELLULAR LOCATION: [Isoform Cytoplasmic]: Cytoplasm.
P00403	Uncertain	Expressed	Uncertain	No	Membrane	Yes	SUBCELLULAR LOCATION: Mitochondrion inner membrane {ECO:0000269|PubMed:30030519}; Multi-pass membrane protein {ECO:0000269|PubMed:30030519}.
P00441	Expressed	Expressed	Expressed	No	Intracellular	No	SUBCELLULAR LOCATION: Cytoplasm {ECO:0000269|PubMed:19741096}. Nucleus {ECO:0000269|PubMed:22496122}. Note=Predominantly cytoplasmic; the pathogenic variants ALS1 Arg-86 and Ala-94 gradually aggregates and accumulates in mitochondria. {ECO:0000269|PubMed:19741096}.
P00491	Expressed	Expressed	Expressed	No	Intracellular	No	SUBCELLULAR LOCATION: Cytoplasm {ECO:0000269|PubMed:22509282}.
P00492	Expressed	Expressed	Expressed	No	Intracellular	No	SUBCELLULAR LOCATION: Cytoplasm.
P00505	Expressed	Expressed	Expressed	No	Membrane	Yes	SUBCELLULAR LOCATION: Mitochondrion matrix {ECO:0000269|PubMed:9537447}. Cell membrane {ECO:0000269|PubMed:9537447}. Note=Exposure to alcohol promotes translocation to the cell membrane. {ECO:0000269|PubMed:9537447}.
P00533	Expressed	Expressed	Expressed	Yes	Secreted	Yes	SUBCELLULAR LOCATION: Cell membrane {ECO:0000269|PubMed:17182860, ECO:0000269|PubMed:20462955, ECO:0000269|PubMed:23589287, ECO:0000269|PubMed:27153536, ECO:0000269|PubMed:2790960, ECO:0000269|PubMed:35538033}; Single-pass type I membrane protein {ECO:0000269|PubMed:27153536}. Endoplasmic reticulum membrane {ECO:0000269|PubMed:27153536}; Single-pass type I membrane protein. Golgi apparatus membra…
P00558	Expressed	Expressed	Expressed	No	Intracellular	No	SUBCELLULAR LOCATION: Cytoplasm, cytosol {ECO:0000269|PubMed:36849569}. Mitochondrion matrix {ECO:0000269|PubMed:26942675, ECO:0000269|PubMed:36849569}. Note=Hypoxic conditions promote mitochondrial targeting (PubMed:26942675). Targeted to the mitochondrion following phosphorylation by MAPK1/ERK2, cis-trans isomerization by PIN1, and binding to mitochondrial circRNA mcPGK1 (PubMed:36849569). {ECO…
P00568	Expressed	Expressed	Expressed	No	Intracellular	No	SUBCELLULAR LOCATION: Cytoplasm {ECO:0000250|UniProtKB:P05081}.
P00747	Expressed	Expressed	Expressed	Yes	Secreted	Yes	SUBCELLULAR LOCATION: Secreted {ECO:0000269|PubMed:10077593, ECO:0000269|PubMed:14699093}. Note=Locates to the cell surface where it is proteolytically cleaved to produce the active plasmin. Interaction with HRG tethers it to the cell surface.
P00813	Expressed	Expressed	Expressed	Yes	Secreted	Yes	SUBCELLULAR LOCATION: Cell membrane {ECO:0000269|PubMed:11772392, ECO:0000269|PubMed:8101391}; Peripheral membrane protein; Extracellular side. Cell junction {ECO:0000269|PubMed:11772392}. Cytoplasmic vesicle lumen {ECO:0000250|UniProtKB:P03958}. Cytoplasm {ECO:0000250}. Lysosome {ECO:0000269|PubMed:8452534}. Note=Colocalized with DPP4 at the cell surface. {ECO:0000269|PubMed:11772392}.
P01008	Uncertain	Undetected	Expressed	Yes	Secreted	Yes	SUBCELLULAR LOCATION: Secreted, extracellular space.
P01011	Expressed	Expressed	Expressed	Yes	Secreted	Yes	SUBCELLULAR LOCATION: Secreted.
P01023	Expressed	Expressed	Expressed	Yes	Secreted	Yes	SUBCELLULAR LOCATION: Secreted {ECO:0000269|PubMed:6203908}.
P01024	Expressed	Expressed	Expressed	Yes	Secreted	Yes	SUBCELLULAR LOCATION: Secreted {ECO:0000269|PubMed:7240134}.; SUBCELLULAR LOCATION: [Complement C3b]: Secreted {ECO:0000269|PubMed:3653927, ECO:0000269|PubMed:3897448, ECO:0000269|PubMed:6903192, ECO:0000269|PubMed:833545, ECO:0000269|PubMed:8349625}. Cell surface {ECO:0000269|PubMed:3653927, ECO:0000269|PubMed:3897448, ECO:0000269|PubMed:6903192, ECO:0000269|PubMed:833545, ECO:0000269|PubMed:834…
P01033	Uncertain	Expressed	Expressed	Yes	Secreted	Yes	SUBCELLULAR LOCATION: Secreted {ECO:0000269|PubMed:1730286, ECO:0000269|PubMed:24635319, ECO:0000269|PubMed:3010309, ECO:0000269|PubMed:3839290, ECO:0000269|PubMed:3903517, ECO:0000269|PubMed:8541540}.
P01034	Uncertain	Expressed	Expressed	Yes	Secreted	Yes	SUBCELLULAR LOCATION: Secreted {ECO:0000269|PubMed:20189825}.
P01111	Expressed	Expressed	Expressed	No	Membrane	Yes	SUBCELLULAR LOCATION: Cell membrane {ECO:0000269|PubMed:15705808, ECO:0000269|PubMed:26701913}; Lipid-anchor {ECO:0000269|PubMed:15705808, ECO:0000269|PubMed:26701913}; Cytoplasmic side {ECO:0000269|PubMed:15705808, ECO:0000269|PubMed:26701913}. Golgi apparatus membrane {ECO:0000269|PubMed:15705808, ECO:0000269|PubMed:26701913}; Lipid-anchor {ECO:0000269|PubMed:15705808, ECO:0000269|PubMed:267019…
P01889	Uncertain	Undetected	Expressed	Yes	Secreted	Yes	SUBCELLULAR LOCATION: Cell membrane {ECO:0000269|PubMed:25480565, ECO:0000269|PubMed:26439010, ECO:0000269|PubMed:9620674}; Single-pass type I membrane protein {ECO:0000255}. Endoplasmic reticulum membrane {ECO:0000305|PubMed:9620674}; Single-pass type I membrane protein {ECO:0000255}.
P01893	Uncertain	Undetected	Expressed	Yes	Secreted	Yes	SUBCELLULAR LOCATION: Cell membrane {ECO:0000305}; Single-pass membrane protein {ECO:0000305}.
P02545	Expressed	Expressed	Expressed	No	Intracellular	No	SUBCELLULAR LOCATION: Nucleus lamina {ECO:0000269|PubMed:2188730, ECO:0000269|PubMed:2344612, ECO:0000269|PubMed:24741066, ECO:0000269|PubMed:37788673, ECO:0000269|PubMed:37832547, ECO:0000305|PubMed:10080180}. Nucleus envelope {ECO:0000269|PubMed:29599122, ECO:0000269|PubMed:37788673, ECO:0000269|PubMed:37832547}. Nucleus, nucleoplasm {ECO:0000269|PubMed:15372542, ECO:0000269|PubMed:24741066, EC…
P02749	Expressed	Expressed	Expressed	Yes	Secreted	Yes	SUBCELLULAR LOCATION: Secreted.
P02751	Expressed	Expressed	Expressed	Yes	Extracellular matrix	Yes	SUBCELLULAR LOCATION: Secreted, extracellular space, extracellular matrix {ECO:0000305|PubMed:29100092}. Secreted {ECO:0000250|UniProtKB:P11276}.
P02765	Expressed	Expressed	Expressed	Yes	Secreted	Yes	SUBCELLULAR LOCATION: Secreted.
P02768	Expressed	Expressed	Expressed	Yes	Secreted	Yes	SUBCELLULAR LOCATION: Secreted.
P02771	Expressed	Expressed	Expressed	Yes	Secreted	Yes	SUBCELLULAR LOCATION: Secreted.
P02774	Expressed	Expressed	Expressed	Yes	Secreted	Yes	SUBCELLULAR LOCATION: Secreted {ECO:0000269|PubMed:2423133}.
P02786	Expressed	Expressed	Expressed	Yes	Secreted	Yes	SUBCELLULAR LOCATION: Cell membrane {ECO:0000269|PubMed:17081065}; Single-pass type II membrane protein {ECO:0000269|PubMed:17081065}. Melanosome {ECO:0000269|PubMed:17081065}. Note=Identified by mass spectrometry in melanosome fractions from stage I to stage IV. {ECO:0000269|PubMed:17081065}.; SUBCELLULAR LOCATION: [Transferrin receptor protein 1, serum form]: Secreted {ECO:0000269|PubMed:170810…
P02787	Uncertain	Uncertain	Expressed	Yes	Secreted	Yes	SUBCELLULAR LOCATION: Secreted.
P02788	Expressed	Expressed	Expressed	Yes	Secreted	Yes	SUBCELLULAR LOCATION: [Isoform 1]: Secreted. Cytoplasmic granule. Note=Secreted into most exocrine fluids by various endothelial cells. Stored in the secondary granules of neutrophils.; SUBCELLULAR LOCATION: [Isoform DeltaLf]: Cytoplasm. Nucleus. Note=Mainly localized in the cytoplasm.
P02792	Uncertain	Expressed	Expressed	No	Intracellular	No	SUBCELLULAR LOCATION: Cytoplasmic vesicle, autophagosome {ECO:0000269|PubMed:24695223}. Cytoplasm {ECO:0000250|UniProtKB:P29391}. Autolysosome {ECO:0000250|UniProtKB:P29391}.
P02794	Uncertain	Expressed	Expressed	No	Intracellular	No	SUBCELLULAR LOCATION: Cytoplasm {ECO:0000269|PubMed:26436293}. Lysosome {ECO:0000269|PubMed:26436293}. Cytoplasmic vesicle, autophagosome {ECO:0000269|PubMed:24695223}.
P02795	Expressed	Expressed	Expressed	No	Intracellular	No
P04040	Expressed	Expressed	Expressed	No	Intracellular	No	SUBCELLULAR LOCATION: Peroxisome matrix {ECO:0000269|PubMed:21976670, ECO:0000269|PubMed:8769411}.
P04062	Expressed	Expressed	Expressed	Yes	Secreted	Yes	SUBCELLULAR LOCATION: Lysosome membrane {ECO:0000269|PubMed:17187079, ECO:0000269|PubMed:17897319, ECO:0000269|PubMed:18022370}; Peripheral membrane protein {ECO:0000269|PubMed:10781797, ECO:0000269|PubMed:18022370, ECO:0000269|PubMed:1848227}; Lumenal side {ECO:0000269|PubMed:18022370}. Note=Interaction with saposin-C promotes membrane association (PubMed:10781797). Targeting to lysosomes occurs…
P04075	Expressed	Expressed	Expressed	No	Intracellular	No	SUBCELLULAR LOCATION: Cytoplasm, myofibril, sarcomere, I band {ECO:0000250|UniProtKB:P00883}. Cytoplasm, myofibril, sarcomere, M line {ECO:0000250|UniProtKB:P00883}. Note=In skeletal muscle, accumulates around the M line and within the I band, colocalizing with FBP2 on both sides of the Z line in the absence of Ca(2+). {ECO:0000250|UniProtKB:P00883}.
P04080	Expressed	Expressed	Expressed	No	Intracellular	No	SUBCELLULAR LOCATION: Cytoplasm {ECO:0000269|PubMed:11139332}. Nucleus {ECO:0000269|PubMed:11139332}.
P04083	Expressed	Expressed	Expressed	Yes	Secreted	Yes	SUBCELLULAR LOCATION: Nucleus {ECO:0000269|PubMed:10772777, ECO:0000269|PubMed:19625660}. Cytoplasm {ECO:0000269|PubMed:10772777, ECO:0000269|PubMed:17008549, ECO:0000269|PubMed:19625660}. Cell projection, cilium {ECO:0000250|UniProtKB:P46193}. Cell membrane {ECO:0000269|PubMed:10772777}. Membrane {ECO:0000269|PubMed:17008549, ECO:0000269|PubMed:2532504, ECO:0000269|PubMed:8557678}; Peripheral me…
P04114	Expressed	Expressed	Expressed	Yes	Secreted	Yes	SUBCELLULAR LOCATION: Cytoplasm {ECO:0000269|PubMed:22580899}. Secreted {ECO:0000269|PubMed:22580899, ECO:0000269|PubMed:26224785}. Lipid droplet {ECO:0000269|PubMed:28183703}.
P04150	Expressed	Expressed	Expressed	No	Intracellular	No	SUBCELLULAR LOCATION: [Isoform Alpha]: Cytoplasm {ECO:0000269|PubMed:15769988, ECO:0000269|PubMed:17635946, ECO:0000269|PubMed:18838540, ECO:0000269|PubMed:27120390, ECO:0000269|PubMed:30698747, ECO:0000269|PubMed:8621628}. Nucleus {ECO:0000269|PubMed:15769988, ECO:0000269|PubMed:17635946, ECO:0000269|PubMed:18838540, ECO:0000269|PubMed:27120390, ECO:0000269|PubMed:30698747, ECO:0000269|PubMed:86…
P04156	Expressed	Expressed	Expressed	Yes	Secreted	Yes	SUBCELLULAR LOCATION: Cell membrane; Lipid-anchor, GPI-anchor {ECO:0000269|PubMed:19936054}. Golgi apparatus {ECO:0000250|UniProtKB:P04925}. Note=Targeted to lipid rafts via association with the heparan sulfate chains of GPC1. Colocates, in the presence of Cu(2+), to vesicles in para- and perinuclear regions, where both proteins undergo internalization. Heparin displaces PRNP from lipid rafts and…
P04179	Expressed	Expressed	Expressed	No	Intracellular	No	SUBCELLULAR LOCATION: Mitochondrion matrix.
P04181	Expressed	Expressed	Expressed	No	Intracellular	No	SUBCELLULAR LOCATION: Mitochondrion matrix {ECO:0000269|PubMed:23076989}.
P04183	Expressed	Expressed	Expressed	No	Intracellular	No	SUBCELLULAR LOCATION: Cytoplasm.
P04264	Expressed	Expressed	Expressed	No	Membrane	Yes	SUBCELLULAR LOCATION: Cell membrane {ECO:0000269|PubMed:17956333}. Cytoplasm {ECO:0000269|PubMed:32179842}.
P04350	Expressed	Expressed	Expressed	No	Intracellular	No	SUBCELLULAR LOCATION: Cytoplasm, cytoskeleton.
P04406	Expressed	Expressed	Expressed	No	Membrane	Yes	SUBCELLULAR LOCATION: Cytoplasm, cytosol {ECO:0000269|PubMed:12829261}. Nucleus {ECO:0000250|UniProtKB:P04797}. Cytoplasm, perinuclear region {ECO:0000269|PubMed:12829261}. Membrane {ECO:0000269|PubMed:12829261}. Cytoplasm, cytoskeleton {ECO:0000250|UniProtKB:P04797}. Note=Translocates to the nucleus following S-nitrosylation and interaction with SIAH1, which contains a nuclear localization signa…
P04424	Expressed	Expressed	Expressed	No	Intracellular	No
P04439	Expressed	Expressed	Expressed	Yes	Secreted	Yes	SUBCELLULAR LOCATION: Cell membrane {ECO:0000269|PubMed:21263072, ECO:0000269|PubMed:25880248, ECO:0000269|PubMed:8805302}; Single-pass type I membrane protein {ECO:0000255}. Endoplasmic reticulum membrane {ECO:0000305|PubMed:8805302}; Single-pass type I membrane protein {ECO:0000255}.
P04626	Expressed	Expressed	Expressed	Yes	Secreted	Yes	SUBCELLULAR LOCATION: Cell membrane {ECO:0000269|PubMed:32381043}; Single-pass type I membrane protein {ECO:0000255}. Cell projection, ruffle membrane {ECO:0000269|PubMed:34380438}; Single-pass type I membrane protein {ECO:0000255}. Note=Internalized from the cell membrane in response to EGF stimulation. {ECO:0000269|PubMed:32381043}.; SUBCELLULAR LOCATION: [Isoform 1]: Cell membrane {ECO:0000269…
P04632	Expressed	Expressed	Expressed	No	Membrane	Yes	SUBCELLULAR LOCATION: Cytoplasm {ECO:0000250}. Cell membrane {ECO:0000250}. Note=Translocates to the plasma membrane upon calcium binding. {ECO:0000250}.
P04637	Expressed	Expressed	Expressed	No	Intracellular	No	SUBCELLULAR LOCATION: Cytoplasm {ECO:0000269|PubMed:15340061, ECO:0000269|PubMed:17170702, ECO:0000269|PubMed:19011621, ECO:0000269|PubMed:19033443, ECO:0000269|PubMed:21597459, ECO:0000269|PubMed:22726440, ECO:0000269|PubMed:24625977, ECO:0000269|PubMed:26634371}. Nucleus {ECO:0000269|PubMed:15340061, ECO:0000269|PubMed:17170702, ECO:0000269|PubMed:17591690, ECO:0000269|PubMed:18206965, ECO:0000…
P04731	Expressed	Expressed	Expressed	No	Intracellular	No
P04732	Expressed	Expressed	Expressed	No	Intracellular	No
P04792	Expressed	Expressed	Expressed	No	Intracellular	No	SUBCELLULAR LOCATION: Cytoplasm {ECO:0000269|PubMed:10777697, ECO:0000269|PubMed:28144995}. Nucleus {ECO:0000269|PubMed:19464326}. Cytoplasm, cytoskeleton, spindle {ECO:0000269|PubMed:10777697}. Note=Cytoplasmic in interphase cells. Colocalizes with mitotic spindles in mitotic cells. Translocates to the nucleus during heat shock and resides in sub-nuclear structures known as SC35 speckles or nucl…
P04818	Uncertain	Expressed	Expressed	No	Membrane	Yes	SUBCELLULAR LOCATION: Nucleus {ECO:0000269|PubMed:21876188}. Cytoplasm {ECO:0000269|PubMed:21876188}. Mitochondrion {ECO:0000269|PubMed:21876188}. Mitochondrion matrix {ECO:0000269|PubMed:21876188}. Mitochondrion inner membrane {ECO:0000269|PubMed:21876188}.
P04843	Expressed	Expressed	Expressed	Yes	Secreted	Yes	SUBCELLULAR LOCATION: Endoplasmic reticulum membrane {ECO:0000250|UniProtKB:E2RQ08}; Single-pass type I membrane protein {ECO:0000250|UniProtKB:E2RQ08}. Melanosome {ECO:0000269|PubMed:12643545, ECO:0000269|PubMed:17081065}. Note=Identified by mass spectrometry in melanosome fractions from stage I to stage IV. {ECO:0000269|PubMed:12643545, ECO:0000269|PubMed:17081065}.
P04844	Expressed	Expressed	Expressed	Yes	Secreted	Yes	SUBCELLULAR LOCATION: Endoplasmic reticulum {ECO:0000250|UniProtKB:F1PCT7}. Endoplasmic reticulum membrane; Multi-pass membrane protein {ECO:0000305}.
P04899;P63096	Expressed	Expressed	Expressed	No	Membrane	Yes	SUBCELLULAR LOCATION: Cytoplasm {ECO:0000269|PubMed:17635935}. Cytoplasm, cytoskeleton, microtubule organizing center, centrosome {ECO:0000269|PubMed:17635935}. Cell membrane {ECO:0000269|PubMed:17635935}. Membrane {ECO:0000305}; Lipid-anchor {ECO:0000305}. Note=Localizes in the centrosomes of interphase and mitotic cells. Detected at the cleavage furrow and/or the midbody. | SUBCELLULAR LOCATION…
P04920	Expressed	Expressed	Expressed	No	Membrane	Yes	SUBCELLULAR LOCATION: [Isoform A]: Apical cell membrane {ECO:0000269|PubMed:15184086}; Multi-pass membrane protein {ECO:0000255}. Basolateral cell membrane {ECO:0000269|PubMed:15184086}; Multi-pass membrane protein {ECO:0000255}.; SUBCELLULAR LOCATION: [Isoform B1]: Apical cell membrane {ECO:0000269|PubMed:15184086}; Multi-pass membrane protein {ECO:0000255}. Basolateral cell membrane {ECO:000026…
P05023	Expressed	Expressed	Expressed	No	Membrane	Yes	SUBCELLULAR LOCATION: Cell membrane {ECO:0000250|UniProtKB:Q8VDN2}; Multi-pass membrane protein {ECO:0000255}. Basolateral cell membrane {ECO:0000250|UniProtKB:P06685}; Multi-pass membrane protein {ECO:0000255}. Cell membrane, sarcolemma {ECO:0000269|PubMed:7711835}; Multi-pass membrane protein {ECO:0000255}. Cell projection, axon {ECO:0000250|UniProtKB:P06685}. Melanosome {ECO:0000269|PubMed:170…
P05067	Expressed	Expressed	Expressed	Yes	Secreted	Yes	SUBCELLULAR LOCATION: Cell membrane {ECO:0000269|PubMed:10383380, ECO:0000269|PubMed:20580937, ECO:0000269|PubMed:2649245, ECO:0000305|PubMed:25122912}; Single-pass type I membrane protein {ECO:0000269|PubMed:30630874, ECO:0000305|PubMed:10383380, ECO:0000305|PubMed:25122912}. Membrane {ECO:0000269|PubMed:2900137, ECO:0000305|PubMed:22584060}; Single-pass type I membrane protein {ECO:0000269|PubM…
P05114	Expressed	Expressed	Expressed	No	Intracellular	No	SUBCELLULAR LOCATION: Nucleus. Cytoplasm. Note=Cytoplasmic enrichment upon phosphorylation. The RNA edited version localizes to the nucleus.
P05141	Expressed	Expressed	Expressed	No	Membrane	Yes	SUBCELLULAR LOCATION: Mitochondrion inner membrane {ECO:0000250|UniProtKB:P02722}; Multi-pass membrane protein {ECO:0000255}. Membrane {ECO:0000269|PubMed:27641616}; Multi-pass membrane protein {ECO:0000255}. Note=May localize to non-mitochondrial membranes. {ECO:0000269|PubMed:27641616}.
P05198	Expressed	Expressed	Expressed	No	Intracellular	No	SUBCELLULAR LOCATION: Cytoplasm, Stress granule {ECO:0000250|UniProtKB:Q6ZWX6}. Cytoplasm, cytosol {ECO:0000250|UniProtKB:P56286}. Mitochondrion {ECO:0000269|PubMed:38340717}. Note=Colocalizes with NANOS3 in the stress granules (By similarity). Relocalizes to the surface of mitochondria in response to mitochondrial damage and phosphorylation by EIF2AK1/HRI (PubMed:38340717). {ECO:0000250|UniProtK…
P05204	Expressed	Expressed	Expressed	No	Intracellular	No	SUBCELLULAR LOCATION: Nucleus {ECO:0000269|PubMed:10739259}. Cytoplasm {ECO:0000269|PubMed:10739259}. Note=Cytoplasmic enrichment upon phosphorylation.
P05386	Uncertain	Expressed	Expressed	No	Intracellular	No
P05387	Expressed	Expressed	Expressed	No	Intracellular	No
P05388;Q8NHW5	Expressed	Expressed	Expressed	No	Intracellular	No	SUBCELLULAR LOCATION: Nucleus {ECO:0000269|PubMed:19188445}. Cytoplasm {ECO:0000269|PubMed:19188445}. Note=Localized in cytoplasmic mRNP granules containing untranslated mRNAs (PubMed:17289661, PubMed:19188445). {ECO:0000269|PubMed:17289661, ECO:0000269|PubMed:19188445}.
P05452	Uncertain	Expressed	Expressed	Yes	Secreted	Yes	SUBCELLULAR LOCATION: Secreted.
P05455	Expressed	Expressed	Expressed	No	Intracellular	No	SUBCELLULAR LOCATION: Nucleus {ECO:0000305}.
P05543	Expressed	Expressed	Expressed	Yes	Secreted	Yes	SUBCELLULAR LOCATION: Secreted.
P05549;Q6VUC0;Q92481	Uncertain	Expressed	Expressed	No	Intracellular	No	SUBCELLULAR LOCATION: Nucleus {ECO:0000269|PubMed:12586840}. | SUBCELLULAR LOCATION: Nucleus {ECO:0000250|UniProtKB:Q6VUP9}. | SUBCELLULAR LOCATION: Nucleus {ECO:0000250|UniProtKB:Q61313}. Note=In the brain, localizes to the arcuate hypothalamic nucleus, the ventromedial hypothalamic nucleus and the accumbens nucleus of the ventral striatum. {ECO:0000250|UniProtKB:Q61313}.
P05556	Expressed	Expressed	Expressed	Yes	Secreted	Yes	SUBCELLULAR LOCATION: Cell membrane {ECO:0000269|PubMed:17158881, ECO:0000269|PubMed:32487760, ECO:0000269|PubMed:35687021, ECO:0000303|PubMed:10455171}; Single-pass type I membrane protein {ECO:0000255}. Cell projection, invadopodium membrane {ECO:0000269|PubMed:10455171}; Single-pass type I membrane protein {ECO:0000255}. Cell projection, ruffle membrane {ECO:0000269|PubMed:10455171, ECO:000026…
P05783	Expressed	Expressed	Expressed	No	Intracellular	No	SUBCELLULAR LOCATION: Nucleus matrix {ECO:0000250|UniProtKB:Q5BJY9}. Cytoplasm, perinuclear region. Nucleus, nucleolus {ECO:0000269|PubMed:22002106}. Cytoplasm {ECO:0000250|UniProtKB:Q5BJY9}.
P05787	Expressed	Expressed	Expressed	No	Intracellular	No	SUBCELLULAR LOCATION: Cytoplasm {ECO:0000269|PubMed:10973561, ECO:0000269|PubMed:19188445}. Nucleus, nucleoplasm {ECO:0000250|UniProtKB:Q10758}. Nucleus matrix {ECO:0000250|UniProtKB:Q10758}.
P05997	Expressed	Expressed	Expressed	Yes	Extracellular matrix	Yes	SUBCELLULAR LOCATION: Secreted, extracellular space, extracellular matrix {ECO:0000255|PROSITE-ProRule:PRU00793}.
P06132	Expressed	Expressed	Expressed	No	Intracellular	No	SUBCELLULAR LOCATION: Cytoplasm, cytosol {ECO:0000250|UniProtKB:P70697}.
P06280	Expressed	Expressed	Expressed	Yes	Secreted	Yes	SUBCELLULAR LOCATION: Lysosome.
P06396	Expressed	Expressed	Expressed	Yes	Secreted	Yes	SUBCELLULAR LOCATION: [Isoform 2]: Cytoplasm, cytoskeleton.; SUBCELLULAR LOCATION: [Isoform 1]: Secreted.
P06400	Expressed	Expressed	Expressed	No	Intracellular	No	SUBCELLULAR LOCATION: Nucleus {ECO:0000269|PubMed:20940255}. Cytoplasm {ECO:0000250|UniProtKB:P13405}. Note=During keratinocyte differentiation, acetylation by KAT2B/PCAF is required for nuclear localization (PubMed:20940255). Localizes to the cytoplasm when hyperphosphorylated (By similarity). {ECO:0000250|UniProtKB:P13405, ECO:0000269|PubMed:20940255}.
P06454	Expressed	Expressed	Expressed	No	Intracellular	No	SUBCELLULAR LOCATION: Nucleus.
P06493	Expressed	Expressed	Expressed	No	Intracellular	No	SUBCELLULAR LOCATION: Nucleus {ECO:0000250|UniProtKB:P11440}. Cytoplasm {ECO:0000250|UniProtKB:P11440}. Mitochondrion {ECO:0000269|PubMed:19917720}. Cytoplasm, cytoskeleton, microtubule organizing center, centrosome {ECO:0000269|PubMed:14654843}. Cytoplasm, cytoskeleton, spindle. Note=Cytoplasmic during the interphase. Colocalizes with SIRT2 on centrosome during prophase and on splindle fibers du…
P06576	Expressed	Expressed	Expressed	No	Membrane	Yes	SUBCELLULAR LOCATION: Mitochondrion inner membrane {ECO:0000269|PubMed:25168243}; Peripheral membrane protein {ECO:0000250|UniProtKB:P00829}; Matrix side {ECO:0000250|UniProtKB:P00829, ECO:0000269|PubMed:25168243}.
P06703	Expressed	Expressed	Expressed	No	Membrane	Yes	SUBCELLULAR LOCATION: Nucleus envelope. Cytoplasm. Cell membrane; Peripheral membrane protein; Cytoplasmic side.
P06733	Expressed	Expressed	Expressed	No	Membrane	Yes	SUBCELLULAR LOCATION: Cytoplasm {ECO:0000269|PubMed:10802057}. Cell membrane {ECO:0000269|PubMed:10802057}. Cytoplasm, myofibril, sarcomere, M line {ECO:0000269|PubMed:10802057}. Note=Can translocate to the plasma membrane in either the homodimeric (alpha/alpha) or heterodimeric (alpha/gamma) form. ENO1 is localized to the M line.; SUBCELLULAR LOCATION: [Isoform MBP-1]: Nucleus.
P06737	Expressed	Expressed	Expressed	No	Intracellular	No	SUBCELLULAR LOCATION: Cytoplasm, cytosol {ECO:0000305|PubMed:22225877}.
P06744	Expressed	Expressed	Expressed	Yes	Secreted	Yes	SUBCELLULAR LOCATION: Cytoplasm {ECO:0000269|PubMed:11437381}. Secreted {ECO:0000269|PubMed:11437381}.
P06748	Expressed	Expressed	Expressed	No	Intracellular	No	SUBCELLULAR LOCATION: Nucleus, nucleolus {ECO:0000269|PubMed:19208757, ECO:0000269|PubMed:22528486, ECO:0000269|PubMed:25818168, ECO:0000269|PubMed:25956029}. Nucleus, nucleoplasm {ECO:0000269|PubMed:25818168}. Cytoplasm, cytoskeleton, microtubule organizing center, centrosome {ECO:0000269|PubMed:14654843}. Note=Generally nucleolar, but is translocated to the nucleoplasm in case of serum starvati…
P06753	Expressed	Expressed	Expressed	No	Intracellular	No	SUBCELLULAR LOCATION: Cytoplasm, cytoskeleton {ECO:0000305}.
P06756	Expressed	Expressed	Expressed	Yes	Secreted	Yes	SUBCELLULAR LOCATION: Cell membrane; Single-pass type I membrane protein. Cell junction, focal adhesion {ECO:0000269|PubMed:17158881}.
P06865	Expressed	Expressed	Expressed	Yes	Secreted	Yes	SUBCELLULAR LOCATION: Lysosome.
P07099	Expressed	Expressed	Expressed	No	Membrane	Yes	SUBCELLULAR LOCATION: Microsome membrane {ECO:0000269|PubMed:24958911}; Single-pass type III membrane protein {ECO:0000255}. Endoplasmic reticulum membrane {ECO:0000250|UniProtKB:P07687}; Single-pass type III membrane protein {ECO:0000250|UniProtKB:P07687}.
P07108	Expressed	Expressed	Expressed	No	Intracellular	No	SUBCELLULAR LOCATION: Endoplasmic reticulum {ECO:0000269|PubMed:17953517, ECO:0000269|PubMed:21698759}. Golgi apparatus {ECO:0000269|PubMed:17953517, ECO:0000269|PubMed:21698759}. Note=Golgi localization is dependent on ligand binding (PubMed:17953517). {ECO:0000269|PubMed:17953517}.
P07237	Expressed	Expressed	Expressed	Yes	Secreted	Yes	SUBCELLULAR LOCATION: Endoplasmic reticulum {ECO:0000269|PubMed:23475612, ECO:0000269|PubMed:32149426}. Endoplasmic reticulum lumen {ECO:0000269|PubMed:10636893, ECO:0000269|PubMed:23475612}. Melanosome {ECO:0000269|PubMed:12643545, ECO:0000269|PubMed:17081065}. Cell membrane {ECO:0000269|PubMed:21670307}; Peripheral membrane protein {ECO:0000305}. Note=Highly abundant. In some cell types, seems …
P07305	Expressed	Expressed	Expressed	No	Intracellular	No	SUBCELLULAR LOCATION: Nucleus {ECO:0000255|PROSITE-ProRule:PRU00837, ECO:0000269|PubMed:18993075}. Chromosome {ECO:0000255|PROSITE-ProRule:PRU00837, ECO:0000269|PubMed:18993075}. Note=The RNA edited version has been localized to nuclear speckles. During mitosis, it appears in the vicinity of condensed chromosomes.
P07339	Expressed	Expressed	Expressed	Yes	Secreted	Yes	SUBCELLULAR LOCATION: Lysosome. Melanosome. Secreted, extracellular space. Note=Identified by mass spectrometry in melanosome fractions from stage I to stage IV. In aortic samples, detected as an extracellular protein loosely bound to the matrix (PubMed:20551380). {ECO:0000269|PubMed:20551380}.
P07355;A6NMY6	Expressed	Expressed	Expressed	Yes	Extracellular matrix	Yes	SUBCELLULAR LOCATION: Secreted, extracellular space, extracellular matrix, basement membrane {ECO:0000269|PubMed:17081065}. Melanosome {ECO:0000269|PubMed:17081065}. Note=In the lamina beneath the plasma membrane. Identified by mass spectrometry in melanosome fractions from stage I to stage IV. Translocated from the cytoplasm to the cell surface through a Golgi-independent mechanism. | SUBCELLULA…
P07384	Expressed	Expressed	Expressed	No	Membrane	Yes	SUBCELLULAR LOCATION: Cytoplasm {ECO:0000269|PubMed:21531719, ECO:0000269|PubMed:8769305}. Cell membrane {ECO:0000269|PubMed:8769305}. Note=Translocates to the plasma membrane upon Ca(2+) binding. In granular keratinocytes and in lower corneocytes, colocalizes with FLG and FLG2 (PubMed:21531719). {ECO:0000269|PubMed:21531719}.
P07437	Expressed	Expressed	Expressed	No	Intracellular	No	SUBCELLULAR LOCATION: Cytoplasm, cytoskeleton {ECO:0000269|PubMed:26637975}.
P07602	Expressed	Expressed	Expressed	Yes	Secreted	Yes	SUBCELLULAR LOCATION: Lysosome {ECO:0000269|PubMed:14657016, ECO:0000269|PubMed:21835174, ECO:0000269|PubMed:22431521}.; SUBCELLULAR LOCATION: [Prosaposin]: Secreted {ECO:0000250|UniProtKB:Q61207}. Note=Secreted as a fully glycosylated 70 kDa protein composed of complex glycans. {ECO:0000250|UniProtKB:Q61207}.
P07686	Expressed	Expressed	Expressed	Yes	Secreted	Yes	SUBCELLULAR LOCATION: Lysosome {ECO:0000269|PubMed:9694901}. Cytoplasmic vesicle, secretory vesicle, Cortical granule {ECO:0000250|UniProtKB:P20060}.
P07711	Expressed	Expressed	Expressed	Yes	Secreted	Yes	SUBCELLULAR LOCATION: Lysosome {ECO:0000250|UniProtKB:P06797}. Apical cell membrane {ECO:0000250|UniProtKB:P06797}; Peripheral membrane protein {ECO:0000250|UniProtKB:P06797}; Extracellular side {ECO:0000250|UniProtKB:P06797}. Cytoplasmic vesicle, secretory vesicle, chromaffin granule {ECO:0000250|UniProtKB:P25975}. Secreted, extracellular space {ECO:0000250|UniProtKB:P06797}. Secreted {ECO:00002…
P07737	Expressed	Expressed	Expressed	No	Intracellular	No	SUBCELLULAR LOCATION: Cytoplasm, cytoskeleton.
P07741	Expressed	Expressed	Expressed	No	Intracellular	No	SUBCELLULAR LOCATION: Cytoplasm.
P07814	Expressed	Expressed	Expressed	No	Membrane	Yes	SUBCELLULAR LOCATION: Cytoplasm, cytosol {ECO:0000269|PubMed:10791971, ECO:0000269|PubMed:19289464, ECO:0000269|PubMed:3290852}. Membrane {ECO:0000269|PubMed:28178239}; Peripheral membrane protein {ECO:0000305|PubMed:19289464, ECO:0000305|PubMed:28178239}. Note=Translocates from cytosol to membranes upon phosphorylation at Ser-999. {ECO:0000269|PubMed:19289464, ECO:0000269|PubMed:28178239}.
P07858	Expressed	Expressed	Expressed	Yes	Secreted	Yes	SUBCELLULAR LOCATION: Lysosome {ECO:0000269|PubMed:16733801}. Melanosome {ECO:0000269|PubMed:17081065}. Secreted, extracellular space {ECO:0000250|UniProtKB:A1E295}. Apical cell membrane {ECO:0000250|UniProtKB:P10605}; Peripheral membrane protein {ECO:0000250|UniProtKB:P10605}; Extracellular side {ECO:0000250|UniProtKB:P10605}. Note=Identified by mass spectrometry in melanosome fractions from sta…
P07900	Expressed	Expressed	Expressed	No	Membrane	Yes	SUBCELLULAR LOCATION: Nucleus {ECO:0000250|UniProtKB:P07901}. Cytoplasm {ECO:0000250|UniProtKB:P07901}. Melanosome {ECO:0000269|PubMed:17081065}. Cell membrane {ECO:0000269|PubMed:11276205}. Mitochondrion {ECO:0000269|PubMed:25609812}. Note=Identified by mass spectrometry in melanosome fractions from stage I to stage IV.
P07910	Expressed	Expressed	Expressed	No	Intracellular	No	SUBCELLULAR LOCATION: Nucleus {ECO:0000269|PubMed:37599448}. Note=Component of ribonucleosomes.
P07919	Expressed	Expressed	Expressed	No	Membrane	Yes	SUBCELLULAR LOCATION: Mitochondrion inner membrane {ECO:0000250|UniProtKB:P00127}; Peripheral membrane protein {ECO:0000250|UniProtKB:P00127}; Intermembrane side {ECO:0000250|UniProtKB:P00127}.
P07947	Expressed	Expressed	Expressed	No	Membrane	Yes	SUBCELLULAR LOCATION: Cell membrane. Cytoplasm, cytoskeleton, microtubule organizing center, centrosome. Cytoplasm, cytosol. Cell junction {ECO:0000250|UniProtKB:Q28923}. Note=Newly synthesized protein initially accumulates in the Golgi region and traffics to the plasma membrane through the exocytic pathway. Localized to small puncta throughout the cytoplasm and cell membrane when in the presence…
P07951	Expressed	Expressed	Expressed	No	Intracellular	No	SUBCELLULAR LOCATION: Cytoplasm, cytoskeleton {ECO:0000250|UniProtKB:P58775}. Note=Associates with F-actin stress fibers. {ECO:0000250|UniProtKB:P58775}.
P07954	Expressed	Expressed	Expressed	No	Intracellular	No	SUBCELLULAR LOCATION: [Isoform Mitochondrial]: Mitochondrion {ECO:0000269|PubMed:27037871}.; SUBCELLULAR LOCATION: [Isoform Cytoplasmic]: Cytoplasm, cytosol {ECO:0000269|PubMed:20231875, ECO:0000269|PubMed:22509282, ECO:0000269|PubMed:26237645, ECO:0000269|PubMed:27037871}. Nucleus {ECO:0000269|PubMed:20231875, ECO:0000269|PubMed:26237645}. Chromosome {ECO:0000269|PubMed:26237645}. Note=Transloca…
P07996	Expressed	Expressed	Expressed	Yes	Extracellular matrix	Yes	SUBCELLULAR LOCATION: Secreted {ECO:0000269|PubMed:101549, ECO:0000269|PubMed:14568985, ECO:0000269|PubMed:6777381}. Cell surface {ECO:0000269|PubMed:6777381}. Secreted, extracellular space, extracellular matrix {ECO:0000269|PubMed:18285447, ECO:0000269|PubMed:6341993}. Endoplasmic reticulum {ECO:0000250|UniProtKB:P35441}. Sarcoplasmic reticulum {ECO:0000250|UniProtKB:P35441}. Note=Secreted by th…
P08133	Expressed	Expressed	Expressed	No	Intracellular	No	SUBCELLULAR LOCATION: Cytoplasm {ECO:0000250}. Melanosome {ECO:0000269|PubMed:17081065}. Note=Identified by mass spectrometry in melanosome fractions from stage I to stage IV.
P08134	Expressed	Expressed	Expressed	No	Membrane	Yes	SUBCELLULAR LOCATION: Cell membrane {ECO:0000305}; Lipid-anchor {ECO:0000305}; Cytoplasmic side {ECO:0000305}. Cleavage furrow {ECO:0000269|PubMed:16236794}. Note=Translocates to the equatorial region before furrow formation in a ECT2-dependent manner.
P08195	Expressed	Expressed	Expressed	No	Membrane	Yes	SUBCELLULAR LOCATION: Apical cell membrane {ECO:0000269|PubMed:11742812}. Cell membrane {ECO:0000269|PubMed:11311135, ECO:0000269|PubMed:11389679, ECO:0000269|PubMed:11557028, ECO:0000269|PubMed:11564694, ECO:0000269|PubMed:12225859, ECO:0000269|PubMed:15769744, ECO:0000269|PubMed:16496379, ECO:0000269|PubMed:25998567, ECO:0000269|PubMed:3476959, ECO:0000269|PubMed:3480538, ECO:0000269|PubMed:360…
P08236	Expressed	Expressed	Expressed	Yes	Secreted	Yes	SUBCELLULAR LOCATION: Lysosome.
P08237	Expressed	Expressed	Expressed	No	Intracellular	No	SUBCELLULAR LOCATION: Cytoplasm {ECO:0000255|HAMAP-Rule:MF_03184}.
P08238	Expressed	Expressed	Expressed	Yes	Secreted	Yes	SUBCELLULAR LOCATION: Cytoplasm {ECO:0000269|PubMed:16580629, ECO:0000269|PubMed:18239673, ECO:0000269|PubMed:24880080, ECO:0000269|PubMed:9482106}. Melanosome {ECO:0000269|PubMed:17081065}. Nucleus {ECO:0000269|PubMed:18239673}. Secreted {ECO:0000269|PubMed:20599762}. Cell membrane {ECO:0000269|PubMed:20599762}. Dynein axonemal particle {ECO:0000250|UniProtKB:Q6AZV1}. Cell surface {ECO:0000269|P…
P08240	Expressed	Expressed	Expressed	No	Membrane	Yes	SUBCELLULAR LOCATION: Endoplasmic reticulum membrane {ECO:0000250|UniProtKB:P32916}; Peripheral membrane protein {ECO:0000250|UniProtKB:P32916}; Cytoplasmic side {ECO:0000250|UniProtKB:P32916}. Note=Thought to be anchored in the membrane through an interaction with SR-beta, which contains a bona fide transmembrane domain. {ECO:0000250|UniProtKB:P32916}.
P08243	Expressed	Expressed	Expressed	No	Intracellular	No
P08397	Uncertain	Expressed	Expressed	No	Intracellular	No	SUBCELLULAR LOCATION: Cytoplasm, cytosol {ECO:0000250|UniProtKB:P22907}.
P08559	Expressed	Expressed	Expressed	No	Intracellular	No	SUBCELLULAR LOCATION: Mitochondrion matrix.
P08574	Expressed	Expressed	Expressed	No	Membrane	Yes	SUBCELLULAR LOCATION: Mitochondrion inner membrane {ECO:0000250|UniProtKB:P07143}; Single-pass membrane protein {ECO:0000250|UniProtKB:P07143}.
P08579	Expressed	Expressed	Expressed	No	Intracellular	No	SUBCELLULAR LOCATION: Nucleus {ECO:0000269|PubMed:28076346, ECO:0000269|PubMed:28502770, ECO:0000269|PubMed:28781166}.
P08582	Expressed	Expressed	Expressed	Yes	Secreted	Yes	SUBCELLULAR LOCATION: [Isoform 1]: Cell membrane; Lipid-anchor, GPI-anchor.
P08621	Expressed	Expressed	Expressed	No	Intracellular	No	SUBCELLULAR LOCATION: Nucleus speckle {ECO:0000269|PubMed:17656373}. Nucleus, nucleoplasm {ECO:0000269|PubMed:17656373, ECO:0000269|PubMed:21113136}. Note=Colocalizes with SCNM1 and LUC7L2 in nuclear speckles. {ECO:0000250|UniProtKB:Q62376}.
P08651	Expressed	Expressed	Expressed	No	Intracellular	No	SUBCELLULAR LOCATION: Nucleus.
P08670	Expressed	Expressed	Expressed	No	Membrane	Yes	SUBCELLULAR LOCATION: Cytoplasm {ECO:0000269|PubMed:19386766, ECO:0000269|PubMed:21465480, ECO:0000269|PubMed:29496907}. Cytoplasm, cytoskeleton {ECO:0000269|PubMed:18408015, ECO:0000269|PubMed:29496907}. Nucleus matrix {ECO:0000250|UniProtKB:P31000}. Cell membrane {ECO:0000250|UniProtKB:P20152}.
P08708	Expressed	Expressed	Expressed	No	Intracellular	No	SUBCELLULAR LOCATION: Cytoplasm {ECO:0000269|PubMed:23636399}. Nucleus, nucleolus {ECO:0000269|PubMed:34516797}.
P08727	Expressed	Expressed	Expressed	No	Intracellular	No
P08754	Expressed	Expressed	Expressed	No	Membrane	Yes	SUBCELLULAR LOCATION: Cytoplasm {ECO:0000269|PubMed:17635935}. Cell membrane {ECO:0000269|PubMed:17635935, ECO:0000269|PubMed:27864364}; Lipid-anchor {ECO:0000305}. Cytoplasm, cytoskeleton, microtubule organizing center, centrosome {ECO:0000269|PubMed:17635935}. Note=Localizes in the centrosomes of interphase and mitotic cells. Detected at the cleavage furrow and/or the midbody. {ECO:0000269|PubM…
P08758	Expressed	Expressed	Expressed	No	Intracellular	No
P08865	Expressed	Expressed	Expressed	Yes	Secreted	Yes	SUBCELLULAR LOCATION: Cell membrane. Cytoplasm. Nucleus {ECO:0000255|HAMAP-Rule:MF_03016}. Note=67LR is found at the surface of the plasma membrane, with its C-terminal laminin-binding domain accessible to extracellular ligands. 37LRP is found at the cell surface, in the cytoplasm and in the nucleus (By similarity). Colocalizes with PPP1R16B in the cell membrane. {ECO:0000255|HAMAP-Rule:MF_03016}.
P09001	Expressed	Expressed	Expressed	No	Intracellular	No	SUBCELLULAR LOCATION: Mitochondrion {ECO:0000269|PubMed:25278503, ECO:0000269|PubMed:25838379, ECO:0000269|PubMed:28892042}.
P09012	Expressed	Expressed	Expressed	No	Intracellular	No	SUBCELLULAR LOCATION: Nucleus.
P09104	Expressed	Expressed	Expressed	No	Membrane	Yes	SUBCELLULAR LOCATION: Cytoplasm {ECO:0000250}. Cell membrane {ECO:0000250}. Note=Can translocate to the plasma membrane in either the homodimeric (alpha/alpha) or heterodimeric (alpha/gamma) form. {ECO:0000250}.
P09110	Uncertain	Expressed	Expressed	No	Intracellular	No	SUBCELLULAR LOCATION: Peroxisome {ECO:0000269|PubMed:22057399, ECO:0000269|PubMed:25538232}. Note=Transported into peroxisomes following association with PEX7. {ECO:0000269|PubMed:22057399, ECO:0000269|PubMed:25538232}.
P09132	Expressed	Expressed	Expressed	No	Intracellular	No	SUBCELLULAR LOCATION: Cytoplasm {ECO:0000269|PubMed:10618370, ECO:0000269|PubMed:11682607}. Nucleus, nucleolus {ECO:0000269|PubMed:10618370, ECO:0000269|PubMed:11682607}. Nucleus, nucleoplasm {ECO:0000269|PubMed:11682607}. Note=Although the signal recognition particle complex acts in the cytoplasm, it assembles at least in part in the nucleus and/or the nucleolus. SRP19 nuclear import may be medi…
P09211	Expressed	Expressed	Expressed	No	Intracellular	No	SUBCELLULAR LOCATION: Cytoplasm {ECO:0000269|PubMed:19269317}. Mitochondrion {ECO:0000269|PubMed:19269317}. Nucleus {ECO:0000269|PubMed:19269317}. Note=The 83 N-terminal amino acids function as un uncleaved transit peptide, and arginine residues within it are crucial for mitochondrial localization.
P09234	Expressed	Expressed	Expressed	No	Intracellular	No	SUBCELLULAR LOCATION: Nucleus {ECO:0000255|HAMAP-Rule:MF_03153, ECO:0000269|PubMed:2136774}.
P09382	Expressed	Expressed	Expressed	Yes	Extracellular matrix	Yes	SUBCELLULAR LOCATION: Secreted, extracellular space, extracellular matrix {ECO:0000269|PubMed:14617626}. Cytoplasm {ECO:0000269|PubMed:32272059}. Secreted {ECO:0000269|PubMed:32272059}. Note=Can be secreted; the secretion is dependent on protein unfolding and facilitated by the cargo receptor TMED10; it results in protein translocation from the cytoplasm into the ERGIC (endoplasmic reticulum-Golg…
P09417	Expressed	Expressed	Expressed	No	Intracellular	No
P09429	Expressed	Expressed	Expressed	Yes	Secreted	Yes	SUBCELLULAR LOCATION: Nucleus {ECO:0000269|PubMed:12231511, ECO:0000269|PubMed:17114460, ECO:0000269|PubMed:20819940, ECO:0000269|PubMed:22696656, ECO:0000269|PubMed:22869893, ECO:0000269|PubMed:27362237, ECO:0000269|PubMed:29618516, ECO:0000269|PubMed:33147444}. Chromosome {ECO:0000250|UniProtKB:P10103, ECO:0000250|UniProtKB:P63159, ECO:0000305}. Cytoplasm {ECO:0000269|PubMed:11154118, ECO:00002…
P09488;P46439	Expressed	Expressed	Expressed	No	Intracellular	No	SUBCELLULAR LOCATION: Cytoplasm.
P09496	Expressed	Expressed	Expressed	No	Membrane	Yes	SUBCELLULAR LOCATION: Cytoplasmic vesicle membrane; Peripheral membrane protein; Cytoplasmic side. Membrane, coated pit; Peripheral membrane protein; Cytoplasmic side. Cytoplasm, cytoskeleton, spindle {ECO:0000269|PubMed:21297582, ECO:0000305|PubMed:15858577}. Note=Cytoplasmic face of coated pits and vesicles. In complex with TACC3 and CKAP5 (forming the TACC3/ch-TOG/clathrin complex) localized t…
P09497	Expressed	Expressed	Expressed	No	Membrane	Yes	SUBCELLULAR LOCATION: Cytoplasmic vesicle membrane; Peripheral membrane protein; Cytoplasmic side. Membrane, coated pit; Peripheral membrane protein; Cytoplasmic side. Note=Cytoplasmic face of coated pits and vesicles.
P09525	Expressed	Expressed	Expressed	No	Membrane	Yes	SUBCELLULAR LOCATION: Zymogen granule membrane {ECO:0000250|UniProtKB:P50994}; Peripheral membrane protein {ECO:0000250|UniProtKB:P50994}.
P09543	Expressed	Expressed	Expressed	No	Membrane	Yes	SUBCELLULAR LOCATION: Membrane {ECO:0000250|UniProtKB:P16330}; Lipid-anchor {ECO:0000250|UniProtKB:P16330}. Melanosome {ECO:0000269|PubMed:12643545}. Note=Firmly bound to membrane structures of brain white matter. {ECO:0000250|UniProtKB:P16330}.
P09601	Expressed	Uncertain	Expressed	No	Membrane	Yes	SUBCELLULAR LOCATION: Endoplasmic reticulum membrane {ECO:0000269|PubMed:19556236, ECO:0000269|PubMed:22419571, ECO:0000269|PubMed:27184847}; Single-pass type IV membrane protein {ECO:0000255}; Cytoplasmic side {ECO:0000269|PubMed:22419571}.
P09622	Expressed	Expressed	Expressed	No	Intracellular	No	SUBCELLULAR LOCATION: Mitochondrion matrix {ECO:0000305|PubMed:29211711, ECO:0000305|PubMed:3693355}. Nucleus {ECO:0000269|PubMed:29211711}. Cell projection, cilium, flagellum {ECO:0000250|UniProtKB:Q811C4}. Cytoplasmic vesicle, secretory vesicle, acrosome {ECO:0000269|PubMed:15888450}. Note=Mainly localizes in the mitochondrion. A small fraction localizes to the nucleus, where the 2-oxoglutarate…
P09651;Q32P51;A0A2R8Y4L2	Expressed	Expressed	Expressed	No	Intracellular	No	SUBCELLULAR LOCATION: Nucleus {ECO:0000269|PubMed:17289661, ECO:0000269|PubMed:27694260}. Cytoplasm {ECO:0000269|PubMed:17289661}. Note=Localized in cytoplasmic mRNP granules containing untranslated mRNAs. Shuttles continuously between the nucleus and the cytoplasm along with mRNA. Component of ribonucleosomes (PubMed:17289661). {ECO:0000269|PubMed:17289661, ECO:0000269|PubMed:27694260}.; SUBCELL…
P09661	Expressed	Expressed	Expressed	No	Intracellular	No	SUBCELLULAR LOCATION: Nucleus {ECO:0000269|PubMed:11991638, ECO:0000269|PubMed:28076346, ECO:0000269|PubMed:28502770, ECO:0000269|PubMed:28781166}.
P09669	Uncertain	Expressed	Expressed	No	Membrane	Yes	SUBCELLULAR LOCATION: Mitochondrion inner membrane {ECO:0000269|PubMed:30030519}; Single-pass membrane protein {ECO:0000269|PubMed:30030519}.
P09874	Expressed	Expressed	Expressed	No	Intracellular	No	SUBCELLULAR LOCATION: Chromosome {ECO:0000269|PubMed:15607977, ECO:0000269|PubMed:22683995, ECO:0000269|PubMed:23230272, ECO:0000269|PubMed:26344098, ECO:0000269|PubMed:27568560, ECO:0000269|PubMed:30675909, ECO:0000269|PubMed:32241924, ECO:0000269|PubMed:32358582, ECO:0000269|PubMed:33412112, ECO:0000269|PubMed:34625544, ECO:0000269|PubMed:34795260, ECO:0000269|PubMed:35013556}. Nucleus {ECO:000…
P09884	Expressed	Expressed	Expressed	No	Intracellular	No	SUBCELLULAR LOCATION: Nucleus {ECO:0000269|PubMed:27019227}. Cytoplasm, cytosol {ECO:0000269|PubMed:27019227}. Note=In the cytosol, colocalizes with RNA:DNA hybrids with a speckled pattern. {ECO:0000269|PubMed:27019227}.
P09960	Expressed	Expressed	Expressed	No	Intracellular	No	SUBCELLULAR LOCATION: Cytoplasm {ECO:0000269|PubMed:6490615}.
P09972	Expressed	Expressed	Expressed	No	Intracellular	No
P0C0L5;P0C0L4	Uncertain	Expressed	Expressed	Yes	Secreted	Yes	SUBCELLULAR LOCATION: Secreted {ECO:0000250|UniProtKB:P0C0L4}. Synapse {ECO:0000269|PubMed:26814963}. Cell projection, axon {ECO:0000269|PubMed:26814963}. Cell projection, dendrite {ECO:0000269|PubMed:26814963}.; SUBCELLULAR LOCATION: [C4a anaphylatoxin]: Secreted {ECO:0000250|UniProtKB:P0C0L4}.; SUBCELLULAR LOCATION: [Complement C4b-B]: Secreted {ECO:0000269|PubMed:8538770}. Cell surface {ECO:00…
P0CG30;P0CG29	Expressed	Expressed	Expressed	No	Intracellular	No	SUBCELLULAR LOCATION: Cytoplasm, cytosol {ECO:0000269|PubMed:1417752}. | SUBCELLULAR LOCATION: Cytoplasm, cytosol {ECO:0000269|PubMed:1417752}. Nucleus {ECO:0000250|UniProtKB:P30713}.
P0DMV9;P0DMV8	Expressed	Expressed	Expressed	Yes	Secreted	Yes	SUBCELLULAR LOCATION: Cytoplasm {ECO:0000269|PubMed:17289661}. Cytoplasm, cytoskeleton, microtubule organizing center, centrosome {ECO:0000269|PubMed:27137183}. Note=Localized in cytoplasmic mRNP granules containing untranslated mRNAs. | SUBCELLULAR LOCATION: Cytoplasm {ECO:0000269|PubMed:17289661}. Nucleus {ECO:0000269|PubMed:27137183}. Cytoplasm, cytoskeleton, microtubule organizing center, cen…
P0DN76;Q01081	Expressed	Expressed	Expressed	No	Intracellular	No	SUBCELLULAR LOCATION: Nucleus {ECO:0000269|PubMed:15096518}. Nucleus speckle {ECO:0000269|PubMed:15096518, ECO:0000269|PubMed:25311244}.
P0DN79;P35520	Expressed	Expressed	Expressed	No	Intracellular	No	SUBCELLULAR LOCATION: Cytoplasm {ECO:0000269|PubMed:17087506, ECO:0000269|PubMed:23981774}. Nucleus {ECO:0000269|PubMed:17087506}.
P0DPB6	Expressed	Expressed	Expressed	No	Intracellular	No	SUBCELLULAR LOCATION: Nucleus {ECO:0000269|PubMed:33335104}. Nucleus, nucleolus {ECO:0000305|PubMed:34887565}.
P0DPD7;P0DPD8	Expressed	Expressed	Uncertain	No	Membrane	Yes	SUBCELLULAR LOCATION: Golgi apparatus membrane {ECO:0000250|UniProtKB:P0DPE2}; Single-pass membrane protein {ECO:0000250|UniProtKB:P0DPE2}. Cytoplasmic vesicle, secretory vesicle membrane {ECO:0000250|UniProtKB:P0DPE2}.
P0DPI2;A0A0B4J2D5	Expressed	Expressed	Expressed	No	Intracellular	No	SUBCELLULAR LOCATION: Mitochondrion {ECO:0000305}.
P10155	Expressed	Expressed	Expressed	No	Intracellular	No	SUBCELLULAR LOCATION: Cytoplasm {ECO:0000269|PubMed:17289661}. Note=Localized in cytoplasmic mRNP granules containing untranslated mRNAs. {ECO:0000269|PubMed:17289661}.
P10253	Expressed	Expressed	Expressed	Yes	Secreted	Yes	SUBCELLULAR LOCATION: Lysosome {ECO:0000269|PubMed:17897319}. Lysosome membrane {ECO:0000269|PubMed:17897319}.
P10301	Expressed	Undetected	Expressed	No	Membrane	Yes	SUBCELLULAR LOCATION: Cell membrane {ECO:0000250}; Lipid-anchor {ECO:0000250}; Cytoplasmic side {ECO:0000250}. Note=Inner surface of plasma membrane possibly with attachment requiring acylation of the C-terminal cysteine (By similarity with RAS).
P10321	Uncertain	Undetected	Expressed	Yes	Secreted	Yes	SUBCELLULAR LOCATION: Cell membrane {ECO:0000269|PubMed:18420581, ECO:0000269|PubMed:20972337, ECO:0000269|PubMed:28649982}; Single-pass type I membrane protein {ECO:0000255}. Endoplasmic reticulum membrane {ECO:0000305|PubMed:18420581}; Single-pass membrane protein {ECO:0000255}.
P10398;P04049;P15056	Expressed	Expressed	Undetected	No	Membrane	Yes	SUBCELLULAR LOCATION: Cytoplasm. Cell membrane. Mitochondrion. Nucleus. Note=Colocalizes with RGS14 and BRAF in both the cytoplasm and membranes. Phosphorylation at Ser-259 impairs its membrane accumulation. Recruited to the cell membrane by the active Ras protein. Phosphorylation at Ser-338 and Ser-339 by PAK1 is required for its mitochondrial localization. Retinoic acid-induced Ser-621 phosphor…
P10412	Expressed	Expressed	Expressed	No	Intracellular	No	SUBCELLULAR LOCATION: Nucleus. Chromosome. Note=Mainly localizes in heterochromatin. Dysplays a punctuate staining pattern in the nucleus.
P10515	Expressed	Expressed	Expressed	No	Intracellular	No	SUBCELLULAR LOCATION: Mitochondrion matrix {ECO:0000250|UniProtKB:P08461}.
P10586	Uncertain	Expressed	Expressed	Yes	Secreted	Yes	SUBCELLULAR LOCATION: Membrane; Single-pass type I membrane protein.
P10599	Expressed	Expressed	Expressed	Yes	Secreted	Yes	SUBCELLULAR LOCATION: Nucleus {ECO:0000269|PubMed:11118054, ECO:0000269|PubMed:9108029}. Cytoplasm {ECO:0000269|PubMed:11118054, ECO:0000269|PubMed:9108029}. Secreted {ECO:0000269|PubMed:1332947}. Note=Translocates from the cytoplasm into the nucleus after phorbol 12-myristate 13-acetate induction (PMA) (PubMed:9108029). Predominantly in the cytoplasm in non irradiated cells (PubMed:11118054). Ra…
P10606	Expressed	Expressed	Expressed	No	Membrane	Yes	SUBCELLULAR LOCATION: Mitochondrion inner membrane {ECO:0000269|PubMed:30030519}; Peripheral membrane protein {ECO:0000269|PubMed:30030519}; Matrix side {ECO:0000269|PubMed:30030519}.
P10619	Expressed	Expressed	Expressed	Yes	Secreted	Yes	SUBCELLULAR LOCATION: Lysosome.
P10620	Expressed	Uncertain	Expressed	No	Membrane	Yes	SUBCELLULAR LOCATION: Endoplasmic reticulum membrane {ECO:0000250|UniProtKB:P08011}; Multi-pass membrane protein {ECO:0000255}. Mitochondrion outer membrane {ECO:0000250|UniProtKB:P08011}.
P10644	Expressed	Expressed	Expressed	No	Membrane	Yes	SUBCELLULAR LOCATION: Cell membrane {ECO:0000269|PubMed:23115245}.
P10768	Expressed	Expressed	Expressed	No	Intracellular	No	SUBCELLULAR LOCATION: Cytoplasm. Cytoplasmic vesicle.
P10809	Expressed	Expressed	Expressed	No	Intracellular	No	SUBCELLULAR LOCATION: Mitochondrion matrix.
P11021	Expressed	Expressed	Expressed	Yes	Secreted	Yes	SUBCELLULAR LOCATION: Endoplasmic reticulum lumen {ECO:0000269|PubMed:21080038, ECO:0000269|PubMed:21289099, ECO:0000269|PubMed:23990668, ECO:0000269|PubMed:29497057}. Melanosome {ECO:0000269|PubMed:12643545}. Cytoplasm {ECO:0000250|UniProtKB:P20029}. Cell surface {ECO:0000269|PubMed:15098107, ECO:0000269|PubMed:20484814, ECO:0000269|PubMed:24355926, ECO:0000269|PubMed:27159390, ECO:0000269|PubMe…
P11047	Uncertain	Expressed	Expressed	Yes	Extracellular matrix	Yes	SUBCELLULAR LOCATION: Secreted, extracellular space, extracellular matrix, basement membrane.
P11142	Expressed	Expressed	Expressed	No	Membrane	Yes	SUBCELLULAR LOCATION: Cytoplasm {ECO:0000269|PubMed:17289661}. Melanosome {ECO:0000269|PubMed:17081065}. Nucleus, nucleolus {ECO:0000269|PubMed:1586970}. Cell membrane. Lysosome membrane {ECO:0000269|PubMed:11559757}; Peripheral membrane protein {ECO:0000269|PubMed:11559757}; Cytoplasmic side {ECO:0000269|PubMed:11559757}. Note=Localized in cytoplasmic mRNP granules containing untranslated mRNAs …
P11166	Uncertain	Undetected	Expressed	No	Membrane	Yes	SUBCELLULAR LOCATION: Cell membrane {ECO:0000269|PubMed:18245775, ECO:0000269|PubMed:19449892, ECO:0000269|PubMed:23219802, ECO:0000269|PubMed:24847886, ECO:0000269|PubMed:25982116, ECO:0000269|PubMed:30197081}; Multi-pass membrane protein {ECO:0000255}. Melanosome {ECO:0000269|PubMed:17081065}. Photoreceptor inner segment {ECO:0000250|UniProtKB:P17809}. Note=Localizes primarily at the cell surfa…
P11172	Expressed	Expressed	Expressed	No	Intracellular	No
P11177	Expressed	Expressed	Expressed	No	Intracellular	No	SUBCELLULAR LOCATION: Mitochondrion matrix.
P11182	Expressed	Expressed	Expressed	No	Intracellular	No	SUBCELLULAR LOCATION: Mitochondrion matrix {ECO:0000250|UniProtKB:P11181}.
P11216	Expressed	Expressed	Expressed	No	Intracellular	No
P11233	Expressed	Expressed	Expressed	No	Membrane	Yes	SUBCELLULAR LOCATION: Cell membrane {ECO:0000269|PubMed:17875936, ECO:0000269|PubMed:18756269, ECO:0000269|PubMed:19306925}; Lipid-anchor {ECO:0000269|PubMed:17875936}; Cytoplasmic side. Cleavage furrow {ECO:0000269|PubMed:18756269}. Midbody, Midbody ring {ECO:0000269|PubMed:16213214}. Mitochondrion {ECO:0000269|PubMed:21822277}. Note=Predominantly at the cell surface in the absence of LPA. In th…
P11234	Expressed	Expressed	Expressed	No	Membrane	Yes	SUBCELLULAR LOCATION: Cell membrane {ECO:0000269|PubMed:17875936}; Lipid-anchor {ECO:0000269|PubMed:17875936}; Cytoplasmic side {ECO:0000269|PubMed:17875936}. Midbody {ECO:0000269|PubMed:18756269}. Note=During late cytokinesis, enriched at the midbody. {ECO:0000269|PubMed:18756269}.
P11274	Expressed	Expressed	Expressed	No	Intracellular	No	SUBCELLULAR LOCATION: Postsynaptic density {ECO:0000250|UniProtKB:Q6PAJ1}. Cell projection, dendritic spine {ECO:0000250|UniProtKB:Q6PAJ1}. Cell projection, axon {ECO:0000250|UniProtKB:Q6PAJ1}. Synapse {ECO:0000250|UniProtKB:F1LXF1}.
P11279	Expressed	Expressed	Expressed	Yes	Secreted	Yes	SUBCELLULAR LOCATION: Lysosome membrane {ECO:0000269|PubMed:16176980, ECO:0000269|PubMed:17897319}; Single-pass type I membrane protein {ECO:0000255}. Endosome membrane {ECO:0000269|PubMed:16176980}; Single-pass type I membrane protein {ECO:0000255}. Late endosome membrane {ECO:0000269|PubMed:16176980}; Single-pass type I membrane protein {ECO:0000255}. Cell membrane {ECO:0000269|PubMed:2022921, …
P11310	Expressed	Expressed	Expressed	No	Intracellular	No	SUBCELLULAR LOCATION: Mitochondrion matrix {ECO:0000269|PubMed:16020546}.
P11387	Expressed	Expressed	Expressed	No	Intracellular	No	SUBCELLULAR LOCATION: Nucleus, nucleolus {ECO:0000269|PubMed:12149243}. Nucleus, nucleoplasm {ECO:0000269|PubMed:12149243}. Note=Diffuse nuclear localization with some enrichment in nucleoli. On CPT treatment, cleared from nucleoli into nucleoplasm. Sumoylated forms found in both nucleoplasm and nucleoli.
P11388	Expressed	Expressed	Expressed	No	Intracellular	No	SUBCELLULAR LOCATION: Cytoplasm {ECO:0000269|PubMed:9155056}. Nucleus, nucleoplasm {ECO:0000269|PubMed:8299728}. Nucleus {ECO:0000269|PubMed:17567603, ECO:0000269|PubMed:22013166, ECO:0000269|PubMed:8299728, ECO:0000269|PubMed:9155056}. Nucleus, nucleolus {ECO:0000269|PubMed:9155056}.
P11413	Expressed	Expressed	Expressed	No	Membrane	Yes	SUBCELLULAR LOCATION: Cytoplasm, cytosol {ECO:0000269|PubMed:35122041, ECO:0000269|PubMed:743300}. Membrane; Peripheral membrane protein {ECO:0000269|PubMed:743300}.
P11441	Expressed	Expressed	Expressed	No	Intracellular	No	SUBCELLULAR LOCATION: Cytoplasm, cytosol {ECO:0000269|PubMed:20676083, ECO:0000269|PubMed:21636303}. Nucleus {ECO:0000269|PubMed:21636303}.
P11498	Expressed	Expressed	Expressed	No	Intracellular	No	SUBCELLULAR LOCATION: Mitochondrion matrix {ECO:0000269|PubMed:9585002}.
P11586	Expressed	Expressed	Expressed	No	Intracellular	No	SUBCELLULAR LOCATION: Cytoplasm {ECO:0000305|PubMed:3053686}.
P11717	Expressed	Expressed	Expressed	Yes	Secreted	Yes	SUBCELLULAR LOCATION: Golgi apparatus membrane {ECO:0000269|PubMed:18817523}; Single-pass type I membrane protein {ECO:0000269|PubMed:2957598}. Endosome membrane {ECO:0000269|PubMed:18817523}; Single-pass type I membrane protein {ECO:0000269|PubMed:2957598}. Note=Mainly localized in the Golgi at steady state and not detectable in lysosome (PubMed:18817523). Colocalized with DPP4 in internalized c…
P11766	Expressed	Expressed	Expressed	No	Intracellular	No	SUBCELLULAR LOCATION: Cytoplasm {ECO:0000305}.
P11802	Expressed	Uncertain	Undetected	No	Membrane	Yes	SUBCELLULAR LOCATION: Cytoplasm {ECO:0000269|PubMed:18827403}. Nucleus {ECO:0000269|PubMed:18827403, ECO:0000269|PubMed:20399237, ECO:0000269|PubMed:9106657}. Nucleus membrane {ECO:0000269|PubMed:18827403}. Note=Cytoplasmic when non-complexed. Forms a cyclin D-CDK4 complex in the cytoplasm as cells progress through G(1) phase. The complex accumulates on the nuclear membrane and enters the nucleus…
P11908	Expressed	Expressed	Expressed	No	Intracellular	No
P11940;Q9H361	Expressed	Expressed	Expressed	No	Intracellular	No	SUBCELLULAR LOCATION: Cytoplasm {ECO:0000269|PubMed:20573744, ECO:0000269|PubMed:21883093, ECO:0000269|PubMed:23077296, ECO:0000269|PubMed:28733330, ECO:0000269|PubMed:31649314, ECO:0000269|PubMed:7908267, ECO:0000269|PubMed:9582337}. Cytoplasm, Stress granule {ECO:0000269|PubMed:21883093, ECO:0000269|PubMed:22872150, ECO:0000269|PubMed:27573237}. Nucleus {ECO:0000269|PubMed:18799579, ECO:0000269…
P12004	Expressed	Expressed	Expressed	No	Intracellular	No	SUBCELLULAR LOCATION: Nucleus {ECO:0000269|PubMed:15543136, ECO:0000269|PubMed:24115439, ECO:0000269|PubMed:24939902, ECO:0000269|PubMed:38459011}. Note=Colocalizes with CREBBP, EP300 and POLD1 to sites of DNA damage (PubMed:24939902). Forms nuclear foci representing sites of ongoing DNA replication and vary in morphology and number during S phase (PubMed:15543136). Co-localizes with SMARCA5/SNF2…
P12081	Expressed	Expressed	Expressed	No	Intracellular	No	SUBCELLULAR LOCATION: Cytoplasm {ECO:0000250|UniProtKB:F1Q5D5}.
P12109	Expressed	Expressed	Expressed	Yes	Extracellular matrix	Yes	SUBCELLULAR LOCATION: Secreted, extracellular space, extracellular matrix {ECO:0000250}.
P12236	Expressed	Expressed	Expressed	No	Membrane	Yes	SUBCELLULAR LOCATION: Mitochondrion inner membrane {ECO:0000250|UniProtKB:P02722}; Multi-pass membrane protein {ECO:0000255}. Membrane {ECO:0000269|PubMed:27641616}; Multi-pass membrane protein {ECO:0000255}. Note=The complex formed with ARL2BP, ARL2 and SLC25A6/ANT3 is expressed in mitochondria (By similarity). May localize to non-mitochondrial membranes (By similarity). {ECO:0000250|UniProtKB:P…
P12268	Expressed	Expressed	Expressed	No	Intracellular	No	SUBCELLULAR LOCATION: Cytoplasm {ECO:0000269|PubMed:14766016}. Nucleus {ECO:0000269|PubMed:14766016}. Cytoplasm, cytosol {ECO:0000269|PubMed:31337707}. Note=Can form fiber-like subcellular structures termed 'cytoophidia' in response to intracellular guanine-nucleotide depletion. {ECO:0000269|PubMed:24477477, ECO:0000269|PubMed:31337707}.
P12270	Expressed	Expressed	Expressed	No	Membrane	Yes	SUBCELLULAR LOCATION: Nucleus {ECO:0000269|PubMed:12802065}. Nucleus membrane {ECO:0000269|PubMed:11514627, ECO:0000269|PubMed:11952838, ECO:0000269|PubMed:18794356, ECO:0000269|PubMed:9024684, ECO:0000269|PubMed:9828100, ECO:0000269|PubMed:9864356}; Peripheral membrane protein {ECO:0000269|PubMed:11514627, ECO:0000269|PubMed:9024684, ECO:0000269|PubMed:9828100, ECO:0000269|PubMed:9864356}; Nucle…
P12532	Uncertain	Expressed	Expressed	No	Membrane	Yes	SUBCELLULAR LOCATION: Mitochondrion inner membrane; Peripheral membrane protein; Intermembrane side.
P12694	Expressed	Expressed	Expressed	No	Intracellular	No	SUBCELLULAR LOCATION: Mitochondrion matrix {ECO:0000305|PubMed:10745006}.
P12755	Uncertain	Expressed	Uncertain	No	Intracellular	No	SUBCELLULAR LOCATION: Nucleus.
P12814	Expressed	Expressed	Expressed	No	Membrane	Yes	SUBCELLULAR LOCATION: Cytoplasm, cytoskeleton {ECO:0000269|PubMed:24069336, ECO:0000269|PubMed:7750553}. Cytoplasm, myofibril, sarcomere, Z line {ECO:0000269|PubMed:7750553}. Cell membrane {ECO:0000269|PubMed:22689882}. Cell junction {ECO:0000250|UniProtKB:Q9Z1P2}. Cell projection, ruffle {ECO:0000250|UniProtKB:Q7TPR4}. Note=Colocalizes with MYOZ2 and PPP3CA at the Z-line of heart and skeletal mu…
P12931	Uncertain	Expressed	Expressed	No	Membrane	Yes	SUBCELLULAR LOCATION: Cell membrane {ECO:0000269|PubMed:7525268}; Lipid-anchor {ECO:0000269|PubMed:22801373}. Mitochondrion inner membrane {ECO:0000269|PubMed:12615910}. Nucleus {ECO:0000269|PubMed:7853507}. Cytoplasm, cytoskeleton {ECO:0000269|PubMed:7525268}. Cytoplasm, perinuclear region {ECO:0000269|PubMed:19307596}. Cell junction, focal adhesion {ECO:0000269|PubMed:22801373}. Cell junction {…
P12955	Uncertain	Uncertain	Expressed	No	Intracellular	No
P12956	Expressed	Expressed	Expressed	No	Intracellular	No	SUBCELLULAR LOCATION: Nucleus {ECO:0000269|PubMed:15023334, ECO:0000269|PubMed:22442688, ECO:0000269|PubMed:35545041}. Chromosome {ECO:0000269|PubMed:22442688}. Cytoplasm {ECO:0000269|PubMed:15023334, ECO:0000269|PubMed:35545041}. Note=When trimethylated, localizes in the cytoplasm. {ECO:0000269|PubMed:35545041}.
P13010	Expressed	Expressed	Expressed	No	Intracellular	No	SUBCELLULAR LOCATION: Nucleus {ECO:0000269|PubMed:15023334, ECO:0000269|PubMed:22442688, ECO:0000269|PubMed:32103174}. Nucleus, nucleolus {ECO:0000269|PubMed:22002106, ECO:0000269|PubMed:32103174}. Chromosome {ECO:0000269|PubMed:22442688}.
P13073	Expressed	Expressed	Expressed	No	Membrane	Yes	SUBCELLULAR LOCATION: Mitochondrion inner membrane {ECO:0000269|PubMed:30030519}; Single-pass membrane protein {ECO:0000269|PubMed:30030519}.
P13164;Q01629;Q01628	Expressed	Expressed	Expressed	No	Membrane	Yes	SUBCELLULAR LOCATION: Cell membrane {ECO:0000269|PubMed:1383329, ECO:0000269|PubMed:19499152, ECO:0000269|PubMed:25105503, ECO:0000269|PubMed:26354436}; Single-pass membrane protein {ECO:0000269|PubMed:19499152}. Lysosome membrane {ECO:0000269|PubMed:26354436}. | SUBCELLULAR LOCATION: Cell membrane {ECO:0000305|PubMed:33563656}; Single-pass type II membrane protein {ECO:0000305}. Lysosome membran…
P13489	Expressed	Expressed	Expressed	No	Intracellular	No	SUBCELLULAR LOCATION: Cytoplasm {ECO:0000269|PubMed:23843625, ECO:0000305|PubMed:3219362}. Nucleus {ECO:0000269|PubMed:23843625}. Note=Localizes in the cytoplasm in absence of stress; translocates to the nucleus in response to stress. {ECO:0000269|PubMed:23843625}.
P13639	Expressed	Expressed	Expressed	No	Intracellular	No	SUBCELLULAR LOCATION: Cytoplasm {ECO:0000269|PubMed:25064856}. Nucleus {ECO:0000269|PubMed:24648518}. Note=Phosphorylation by CSK promotes cleavage and SUMOylation-dependent nuclear translocation of the C-terminal cleavage product. {ECO:0000269|PubMed:24648518}.
P13645	Uncertain	Expressed	Uncertain	Yes	Secreted	Yes	SUBCELLULAR LOCATION: Secreted, extracellular space {ECO:0000269|PubMed:12427098}. Cell surface {ECO:0000269|PubMed:19627498}. Cytoplasm {ECO:0000269|PubMed:32179842}.
P13667	Expressed	Expressed	Expressed	Yes	Secreted	Yes	SUBCELLULAR LOCATION: Endoplasmic reticulum lumen {ECO:0000269|PubMed:12643545}. Melanosome {ECO:0000269|PubMed:17081065}. Note=Identified by mass spectrometry in melanosome fractions from stage I to stage IV (PubMed:17081065). {ECO:0000269|PubMed:17081065}.
P13674	Expressed	Expressed	Expressed	Yes	Secreted	Yes	SUBCELLULAR LOCATION: Endoplasmic reticulum lumen.
P13693	Expressed	Expressed	Expressed	No	Intracellular	No	SUBCELLULAR LOCATION: Cytoplasm {ECO:0000269|PubMed:9059837}.
P13797	Expressed	Expressed	Expressed	No	Intracellular	No	SUBCELLULAR LOCATION: Cytoplasm.
P13798	Expressed	Expressed	Expressed	No	Intracellular	No	SUBCELLULAR LOCATION: Cytoplasm {ECO:0000269|PubMed:10719179}.
P13804	Expressed	Expressed	Expressed	No	Intracellular	No	SUBCELLULAR LOCATION: Mitochondrion matrix {ECO:0000305}.
P13807	Expressed	Expressed	Expressed	No	Intracellular	No
P13861	Expressed	Expressed	Expressed	No	Membrane	Yes	SUBCELLULAR LOCATION: Cytoplasm {ECO:0000269|PubMed:21423175}. Cell membrane {ECO:0000269|PubMed:21423175}. Note=Colocalizes with PJA2 in the cytoplasm and the cell membrane.
P13984	Uncertain	Expressed	Expressed	No	Intracellular	No	SUBCELLULAR LOCATION: Nucleus {ECO:0000269|PubMed:10454543}.
P13987	Expressed	Expressed	Expressed	Yes	Secreted	Yes	SUBCELLULAR LOCATION: Cell membrane {ECO:0000269|PubMed:36797260}; Lipid-anchor, GPI-anchor {ECO:0000269|PubMed:8276756}. Secreted {ECO:0000269|PubMed:8670172}. Note=Localizes to the cell surface (PubMed:36797260). Soluble form found in a number of tissues (PubMed:8670172). {ECO:0000269|PubMed:36797260, ECO:0000269|PubMed:8670172}.
P13995	Uncertain	Expressed	Expressed	No	Intracellular	No	SUBCELLULAR LOCATION: Mitochondrion.
P14174	Expressed	Expressed	Expressed	Yes	Secreted	Yes	SUBCELLULAR LOCATION: Secreted {ECO:0000269|PubMed:15908412, ECO:0000269|PubMed:19454686, ECO:0000269|PubMed:2552447, ECO:0000269|PubMed:8234256}. Cytoplasm {ECO:0000269|PubMed:11089976, ECO:0000269|PubMed:19454686}. Note=Does not have a cleavable signal sequence and is secreted via a specialized, non-classical pathway. Secreted by macrophages upon stimulation by bacterial lipopolysaccharide (LPS…
P14314	Expressed	Expressed	Expressed	Yes	Secreted	Yes	SUBCELLULAR LOCATION: Endoplasmic reticulum {ECO:0000255|PROSITE-ProRule:PRU10138, ECO:0000305|PubMed:10929008}.
P14324	Expressed	Expressed	Expressed	No	Intracellular	No	SUBCELLULAR LOCATION: Cytoplasm.
P14550	Expressed	Expressed	Expressed	No	Membrane	Yes	SUBCELLULAR LOCATION: Cytoplasm, cytosol {ECO:0000250|UniProtKB:Q9JII6}. Apical cell membrane {ECO:0000250|UniProtKB:Q9JII6}.
P14618	Expressed	Expressed	Expressed	No	Intracellular	No	SUBCELLULAR LOCATION: [Isoform M2]: Cytoplasm {ECO:0000269|PubMed:25263439, ECO:0000269|PubMed:26787900, ECO:0000269|PubMed:27573352, ECO:0000269|PubMed:32268273}. Nucleus {ECO:0000269|PubMed:17308100, ECO:0000269|PubMed:18191611, ECO:0000269|PubMed:22056988, ECO:0000269|PubMed:22901803, ECO:0000269|PubMed:24120661, ECO:0000269|PubMed:26787900, ECO:0000269|PubMed:27573352, ECO:0000269|PubMed:3226…
P14625	Expressed	Expressed	Expressed	Yes	Secreted	Yes	SUBCELLULAR LOCATION: Endoplasmic reticulum lumen {ECO:0000305|PubMed:12475965}. Sarcoplasmic reticulum lumen {ECO:0000250|UniProtKB:P41148}. Melanosome {ECO:0000269|PubMed:12643545, ECO:0000269|PubMed:17081065}. Note=Identified by mass spectrometry in melanosome fractions from stage I to stage IV. {ECO:0000269|PubMed:12643545, ECO:0000269|PubMed:17081065}.
P14635	Expressed	Expressed	Expressed	No	Intracellular	No	SUBCELLULAR LOCATION: Cytoplasm. Nucleus. Cytoplasm, cytoskeleton, microtubule organizing center, centrosome.
P14678	Expressed	Expressed	Expressed	No	Intracellular	No	SUBCELLULAR LOCATION: Cytoplasm, cytosol {ECO:0000269|PubMed:18984161}. Nucleus {ECO:0000269|PubMed:11574479, ECO:0000269|PubMed:11991638, ECO:0000269|PubMed:26912367, ECO:0000269|PubMed:28076346, ECO:0000269|PubMed:28502770, ECO:0000269|PubMed:28781166}. Note=SMN-mediated assembly into core snRNPs occurs in the cytosol before SMN-mediated transport to the nucleus to be included in spliceosomes. …
P14735	Expressed	Expressed	Expressed	Yes	Secreted	Yes	SUBCELLULAR LOCATION: Cytoplasm, cytosol {ECO:0000269|PubMed:20364150, ECO:0000269|PubMed:9830016}. Cell membrane {ECO:0000250|UniProtKB:P35559}. Secreted {ECO:0000269|PubMed:9830016}. Note=Present at the cell surface of neuron cells. The membrane-associated isoform is approximately 5 kDa larger than the known cytosolic isoform.
P14854	Expressed	Expressed	Expressed	No	Membrane	Yes	SUBCELLULAR LOCATION: Mitochondrion inner membrane {ECO:0000269|PubMed:30030519}; Peripheral membrane protein {ECO:0000269|PubMed:30030519}; Intermembrane side {ECO:0000269|PubMed:30030519}.
P14866	Expressed	Expressed	Expressed	No	Intracellular	No	SUBCELLULAR LOCATION: Nucleus, nucleoplasm {ECO:0000269|PubMed:17289661, ECO:0000269|PubMed:2687284, ECO:0000305|PubMed:26051023, ECO:0000305|PubMed:36537238}. Cytoplasm {ECO:0000269|PubMed:17289661}. Note=Localized in cytoplasmic mRNP granules containing untranslated mRNAs. These granules are not identical with P bodies or stress granules. {ECO:0000269|PubMed:17289661}.
P14868	Expressed	Expressed	Expressed	No	Intracellular	No	SUBCELLULAR LOCATION: Cytoplasm, cytosol {ECO:0000269|PubMed:19289464}.
P14927	Expressed	Expressed	Expressed	No	Membrane	Yes	SUBCELLULAR LOCATION: Mitochondrion inner membrane {ECO:0000250|UniProtKB:P00128}; Peripheral membrane protein {ECO:0000250|UniProtKB:P00128}; Matrix side {ECO:0000250|UniProtKB:P00128}.
P15121	Expressed	Expressed	Expressed	No	Intracellular	No	SUBCELLULAR LOCATION: Cytoplasm.
P15151	Expressed	Expressed	Expressed	Yes	Secreted	Yes	SUBCELLULAR LOCATION: [Isoform Alpha]: Cell membrane; Single-pass type I membrane protein.; SUBCELLULAR LOCATION: [Isoform Delta]: Cell membrane; Single-pass type I membrane protein.; SUBCELLULAR LOCATION: [Isoform Beta]: Secreted.; SUBCELLULAR LOCATION: [Isoform Gamma]: Secreted.
P15153	Uncertain	Undetected	Expressed	No	Membrane	Yes	SUBCELLULAR LOCATION: Cytoplasm. Note=Membrane-associated when activated.
P15170	Expressed	Expressed	Expressed	No	Intracellular	No
P15311	Expressed	Expressed	Expressed	No	Membrane	Yes	SUBCELLULAR LOCATION: Apical cell membrane {ECO:0000269|PubMed:18046454}; Peripheral membrane protein {ECO:0000269|PubMed:18046454}; Cytoplasmic side {ECO:0000269|PubMed:18046454}. Cell projection {ECO:0000269|PubMed:18046454}. Cell projection, microvillus membrane {ECO:0000269|PubMed:18046454}; Peripheral membrane protein {ECO:0000269|PubMed:18046454}; Cytoplasmic side {ECO:0000269|PubMed:180464…
P15374	Expressed	Expressed	Expressed	No	Intracellular	No	SUBCELLULAR LOCATION: Cytoplasm.
P15408	Expressed	Expressed	Expressed	No	Intracellular	No	SUBCELLULAR LOCATION: Nucleus {ECO:0000250|UniProtKB:P51145}.
P15531	Expressed	Expressed	Expressed	No	Intracellular	No	SUBCELLULAR LOCATION: Cytoplasm {ECO:0000269|PubMed:16442775}. Nucleus {ECO:0000269|PubMed:16442775}. Note=Cell-cycle dependent nuclear localization which can be induced by interaction with Epstein-barr viral proteins or by degradation of the SET complex by GzmA.
P15559	Expressed	Expressed	Expressed	No	Intracellular	No	SUBCELLULAR LOCATION: Cytoplasm, cytosol {ECO:0000250|UniProtKB:P05982}.
P15586	Expressed	Expressed	Expressed	Yes	Secreted	Yes	SUBCELLULAR LOCATION: Lysosome.
P15880	Expressed	Expressed	Expressed	No	Intracellular	No	SUBCELLULAR LOCATION: Cytoplasm {ECO:0000269|PubMed:23636399, ECO:0000269|PubMed:30530495}. Nucleus, nucleolus {ECO:0000269|PubMed:30530495}. Note=Probably localized to nucleolus and cytoplasm in complex with ZNF277. {ECO:0000269|PubMed:30530495}.
P15924	Expressed	Expressed	Expressed	No	Membrane	Yes	SUBCELLULAR LOCATION: Cell junction, desmosome {ECO:0000269|PubMed:18343367, ECO:0000269|PubMed:20859650, ECO:0000269|PubMed:25208567}. Cell membrane {ECO:0000250|UniProtKB:E9Q557}. Cytoplasm {ECO:0000269|PubMed:25208567}. Note=Localizes to desmosome precursor particles in the cytoplasm (PubMed:25208567). Localizes to the cytoplasm in undifferentiated keratinocytes however becomes localizes to bo…
P15927	Expressed	Expressed	Expressed	No	Intracellular	No	SUBCELLULAR LOCATION: Nucleus {ECO:0000269|PubMed:10982866, ECO:0000269|PubMed:12814551, ECO:0000269|PubMed:17596542, ECO:0000269|PubMed:20154705, ECO:0000269|PubMed:21504906}. Nucleus, PML body {ECO:0000269|PubMed:12814551}. Note=Redistributes to discrete nuclear foci upon DNA damage in an ATR-dependent manner. {ECO:0000269|PubMed:12814551}.
P15954	Expressed	Expressed	Expressed	No	Membrane	Yes	SUBCELLULAR LOCATION: Mitochondrion inner membrane {ECO:0000269|PubMed:30030519}; Single-pass membrane protein {ECO:0000269|PubMed:30030519}.
P16035	Expressed	Expressed	Expressed	Yes	Secreted	Yes	SUBCELLULAR LOCATION: Secreted.
P16070	Expressed	Expressed	Expressed	Yes	Secreted	Yes	SUBCELLULAR LOCATION: Cell membrane {ECO:0000269|PubMed:22726066, ECO:0000269|PubMed:23589287}; Single-pass type I membrane protein {ECO:0000255}. Cell projection, microvillus {ECO:0000250|UniProtKB:P15379}. Secreted {ECO:0000269|PubMed:25326458, ECO:0000269|PubMed:36213313, ECO:0000269|PubMed:37453717}. Note=Colocalizes with actin in membrane protrusions at wounding edges. Co-localizes with RDX,…
P16083	Expressed	Uncertain	Expressed	No	Intracellular	No	SUBCELLULAR LOCATION: Cytoplasm.
P16104;Q96QV6	Expressed	Expressed	Expressed	No	Intracellular	No	SUBCELLULAR LOCATION: Nucleus {ECO:0000269|PubMed:12419185, ECO:0000269|PubMed:12660252, ECO:0000269|PubMed:12697768, ECO:0000269|PubMed:15613478, ECO:0000269|PubMed:24429368}. Chromosome {ECO:0000269|PubMed:10959836, ECO:0000269|PubMed:11673449, ECO:0000269|PubMed:12607005, ECO:0000269|PubMed:12660252, ECO:0000269|PubMed:15059890, ECO:0000269|PubMed:15201865, ECO:0000269|PubMed:15613478}. | SUBC…
P16144	Expressed	Expressed	Expressed	Yes	Secreted	Yes	SUBCELLULAR LOCATION: Cell membrane; Single-pass type I membrane protein. Cell membrane; Lipid-anchor. Cell junction, hemidesmosome. Note=Colocalizes with DST at the leading edge of migrating keratinocytes.
P16152	Expressed	Expressed	Expressed	No	Intracellular	No	SUBCELLULAR LOCATION: Cytoplasm {ECO:0000305}.
P16157	Expressed	Expressed	Expressed	No	Membrane	Yes	SUBCELLULAR LOCATION: [Isoform Er1]: Cytoplasm, cytoskeleton. Note=Probably the other erythrocyte (Er) isoforms, are located near the surface of erythrocytic plasma membrane.; SUBCELLULAR LOCATION: [Isoform Mu17]: Membrane. Cytoplasm, myofibril, sarcomere, M line. Note=Colocalizes with OBSCN isoform 3/obscurin at the M line in differentiated skeletal muscle cells.; SUBCELLULAR LOCATION: [Isoform …
P16219	Uncertain	Undetected	Expressed	No	Intracellular	No	SUBCELLULAR LOCATION: Mitochondrion matrix {ECO:0000250|UniProtKB:Q3ZBF6}.
P16278	Uncertain	Uncertain	Expressed	Yes	Secreted	Yes	SUBCELLULAR LOCATION: [Isoform 1]: Lysosome {ECO:0000269|PubMed:2511208, ECO:0000269|PubMed:3084261}.; SUBCELLULAR LOCATION: [Isoform 2]: Cytoplasm, perinuclear region {ECO:0000269|PubMed:2511208}. Note=Localized to the perinuclear area of the cytoplasm but not to lysosomes. {ECO:0000269|PubMed:2511208}.
P16383	Expressed	Expressed	Expressed	No	Intracellular	No	SUBCELLULAR LOCATION: Nucleus, nucleoplasm {ECO:0000269|PubMed:24304693}. Nucleus, nucleolus {ECO:0000269|PubMed:24304693}.
P16401	Expressed	Expressed	Expressed	No	Intracellular	No	SUBCELLULAR LOCATION: Nucleus {ECO:0000269|PubMed:10997781, ECO:0000269|PubMed:15911621}. Chromosome. Note=Mainly localizes with heterochromatin (PubMed:15911621). Associates with actively transcribed chromatin and not heterochromatin (PubMed:10997781). {ECO:0000269|PubMed:10997781, ECO:0000269|PubMed:15911621}.
P16402	Expressed	Expressed	Expressed	No	Intracellular	No	SUBCELLULAR LOCATION: Nucleus. Chromosome. Note=According to PubMed:15911621 more commonly found in euchromatin. According to PubMed:10997781 is associated with inactive chromatin.
P16403	Expressed	Expressed	Expressed	No	Intracellular	No	SUBCELLULAR LOCATION: Nucleus. Chromosome. Note=Mainly localizes in euchromatin. Distribution goes in parallel with DNA concentration.
P16435	Expressed	Expressed	Expressed	No	Membrane	Yes	SUBCELLULAR LOCATION: Endoplasmic reticulum membrane {ECO:0000255|HAMAP-Rule:MF_03212}; Single-pass membrane protein {ECO:0000255|HAMAP-Rule:MF_03212}; Cytoplasmic side {ECO:0000255|HAMAP-Rule:MF_03212}.
P16455	Expressed	Expressed	Expressed	No	Intracellular	No	SUBCELLULAR LOCATION: Nucleus.
P16615	Expressed	Expressed	Expressed	No	Membrane	Yes	SUBCELLULAR LOCATION: Endoplasmic reticulum membrane {ECO:0000250|UniProtKB:O55143}; Multi-pass membrane protein {ECO:0000255}. Sarcoplasmic reticulum membrane {ECO:0000269|PubMed:12804600}; Multi-pass membrane protein {ECO:0000255}. Note=Colocalizes with FLVCR2 at the mitochondrial-ER contact junction. {ECO:0000250|UniProtKB:O55143}.
P16949	Expressed	Expressed	Expressed	No	Intracellular	No	SUBCELLULAR LOCATION: Cytoplasm, cytoskeleton.
P16989	Expressed	Expressed	Expressed	No	Intracellular	No	SUBCELLULAR LOCATION: Cytoplasm. Nucleus.
P17017;Q32M78;Q9BS34;P17030;Q15937;Q7Z3I7;P17024	Uncertain	Expressed	Uncertain	No	Intracellular	No	SUBCELLULAR LOCATION: Nucleus {ECO:0000305}.
P17026	Expressed	Expressed	Expressed	No	Intracellular	No	SUBCELLULAR LOCATION: Nucleus {ECO:0000250}.
P17050	Uncertain	Uncertain	Expressed	Yes	Secreted	Yes	SUBCELLULAR LOCATION: Lysosome {ECO:0000269|PubMed:9741689}.
P17096	Expressed	Expressed	Expressed	No	Intracellular	No	SUBCELLULAR LOCATION: Nucleus. Chromosome.
P17174	Expressed	Expressed	Expressed	No	Intracellular	No	SUBCELLULAR LOCATION: Cytoplasm {ECO:0000269|PubMed:1974457}.
P17480	Expressed	Expressed	Expressed	No	Intracellular	No	SUBCELLULAR LOCATION: Nucleus, nucleolus {ECO:0000250|UniProtKB:P25976}.
P17481	Uncertain	Expressed	Expressed	No	Intracellular	No	SUBCELLULAR LOCATION: Nucleus.
P17612	Expressed	Expressed	Expressed	No	Membrane	Yes	SUBCELLULAR LOCATION: Cytoplasm {ECO:0000269|PubMed:21085490, ECO:0000269|PubMed:21423175}. Cell membrane {ECO:0000269|PubMed:19210988, ECO:0000269|PubMed:21423175}. Membrane {ECO:0000305}; Lipid-anchor {ECO:0000305}. Nucleus {ECO:0000269|PubMed:21085490}. Mitochondrion {ECO:0000250|UniProtKB:P05132}. Note=Translocates into the nucleus (monomeric catalytic subunit). The inactive holoenzyme is fou…
P17655	Expressed	Expressed	Expressed	No	Membrane	Yes	SUBCELLULAR LOCATION: Cytoplasm. Cell membrane. Note=Translocates to the plasma membrane upon Ca(2+) binding.
P17812	Expressed	Expressed	Expressed	No	Intracellular	No	SUBCELLULAR LOCATION: Cytoplasm, cytosol {ECO:0000269|PubMed:25223282}. Note=Mainly cytosolic but when active detected in long filamentous structures (PubMed:25223282). Co-localizes with TNK2 in the cytosolic filaments (By similarity). {ECO:0000250|UniProtKB:P70698, ECO:0000269|PubMed:25223282}.
P17813	Uncertain	Expressed	Expressed	Yes	Secreted	Yes	SUBCELLULAR LOCATION: Cell membrane {ECO:0000269|PubMed:10545596, ECO:0000269|PubMed:1326540, ECO:0000269|PubMed:1692830, ECO:0000269|PubMed:17540773, ECO:0000269|PubMed:8370410}; Single-pass type I membrane protein {ECO:0000305|PubMed:1692830, ECO:0000305|PubMed:8370410}.
P17844	Expressed	Expressed	Expressed	No	Intracellular	No	SUBCELLULAR LOCATION: Nucleus {ECO:0000269|PubMed:22034099}. Nucleus, nucleolus {ECO:0000269|PubMed:10837141, ECO:0000269|PubMed:1996094}. Nucleus speckle {ECO:0000269|PubMed:24644279}. Cytoplasm {ECO:0000269|PubMed:22034099}. Note=During the G0 phase, predominantly located in the nucleus. Cytoplasmic levels increase during the G1/S phase. During the M phase, located at the vicinity of the conden…
P17858	Expressed	Expressed	Expressed	No	Intracellular	No	SUBCELLULAR LOCATION: Cytoplasm {ECO:0000255|HAMAP-Rule:MF_03184}.
P17931	Expressed	Expressed	Expressed	Yes	Secreted	Yes	SUBCELLULAR LOCATION: Cytoplasm {ECO:0000269|PubMed:32272059}. Nucleus. Secreted {ECO:0000269|PubMed:32272059}. Note=Secreted by a non-classical secretory pathway and associates with the cell surface. Can be secreted; the secretion is dependent on protein unfolding and facilitated by the cargo receptor TMED10; it results in protein translocation from the cytoplasm into the ERGIC (endoplasmic reti…
P17980	Expressed	Expressed	Expressed	No	Intracellular	No	SUBCELLULAR LOCATION: Cytoplasm {ECO:0000305}. Nucleus {ECO:0000305}. Note=Colocalizes with TRIM5 in the cytoplasmic bodies. {ECO:0000250|UniProtKB:O88685}.
P17987	Expressed	Expressed	Expressed	No	Intracellular	No	SUBCELLULAR LOCATION: Cytoplasm, cytosol {ECO:0000269|PubMed:1630492}. Cytoplasm, cytoskeleton, microtubule organizing center, centrosome {ECO:0000269|PubMed:14654843, ECO:0000269|PubMed:20080638}.
P18031	Expressed	Expressed	Expressed	No	Membrane	Yes	SUBCELLULAR LOCATION: Endoplasmic reticulum membrane {ECO:0000269|PubMed:1739967, ECO:0000269|PubMed:21135139}; Peripheral membrane protein {ECO:0000269|PubMed:1739967, ECO:0000269|PubMed:21135139}; Cytoplasmic side {ECO:0000269|PubMed:1739967, ECO:0000269|PubMed:21135139}. Note=Interacts with EPHA3 at the cell membrane.
P18074	Expressed	Expressed	Expressed	No	Intracellular	No	SUBCELLULAR LOCATION: Nucleus {ECO:0000269|PubMed:20797633, ECO:0000269|PubMed:23352696, ECO:0000269|PubMed:23585563}. Cytoplasm, cytoskeleton, spindle {ECO:0000269|PubMed:20797633}.
P18077	Expressed	Expressed	Expressed	No	Intracellular	No	SUBCELLULAR LOCATION: Cytoplasm {ECO:0000269|PubMed:23636399}.
P18124	Expressed	Expressed	Expressed	No	Intracellular	No	SUBCELLULAR LOCATION: Cytoplasm {ECO:0000269|PubMed:23636399}.
P18206	Expressed	Expressed	Expressed	No	Membrane	Yes	SUBCELLULAR LOCATION: Cell membrane {ECO:0000250|UniProtKB:P12003}; Peripheral membrane protein {ECO:0000250|UniProtKB:P12003}; Cytoplasmic side {ECO:0000250|UniProtKB:P12003}. Cell junction, adherens junction {ECO:0000250|UniProtKB:P12003}. Cell junction, focal adhesion {ECO:0000250|UniProtKB:P12003}. Cytoplasm, cytoskeleton {ECO:0000250|UniProtKB:P85972}. Cell membrane, sarcolemma {ECO:0000250|…
P18583	Expressed	Expressed	Expressed	No	Intracellular	No	SUBCELLULAR LOCATION: Nucleus speckle {ECO:0000269|PubMed:1424986, ECO:0000269|PubMed:21504830, ECO:0000269|PubMed:34023904}. Note=Colocalizes with the pre-mRNA splicing factor SRSF2.
P18615	Expressed	Expressed	Expressed	No	Intracellular	No	SUBCELLULAR LOCATION: Nucleus {ECO:0000269|PubMed:14701750}. Chromosome {ECO:0000269|PubMed:14701750}. Note=Localizes to chromatin (PubMed:14701750). Phosphorylation by the P-TEFb complex promotes its release from chromatin (PubMed:14701750). {ECO:0000269|PubMed:14701750}.
P18621	Expressed	Expressed	Expressed	No	Intracellular	No	SUBCELLULAR LOCATION: Cytoplasm {ECO:0000269|PubMed:23636399}.
P18669	Expressed	Expressed	Expressed	No	Intracellular	No
P18754	Expressed	Expressed	Expressed	No	Intracellular	No	SUBCELLULAR LOCATION: Nucleus {ECO:0000269|PubMed:12194828, ECO:0000269|PubMed:16820410, ECO:0000269|PubMed:17435751, ECO:0000269|PubMed:2236072}. Chromosome {ECO:0000269|PubMed:12194828, ECO:0000269|PubMed:17435751, ECO:0000269|PubMed:18762580, ECO:0000269|PubMed:20668449}. Cytoplasm {ECO:0000269|PubMed:12194828, ECO:0000269|PubMed:17435751, ECO:0000269|PubMed:20668449}. Note=Predominantly nucle…
P18858	Expressed	Expressed	Expressed	No	Intracellular	No	SUBCELLULAR LOCATION: Nucleus.
P18859	Expressed	Expressed	Expressed	No	Membrane	Yes	SUBCELLULAR LOCATION: Mitochondrion. Mitochondrion inner membrane.
P18887	Expressed	Expressed	Expressed	No	Intracellular	No	SUBCELLULAR LOCATION: Nucleus {ECO:0000269|PubMed:17353262, ECO:0000269|PubMed:28002403}. Chromosome {ECO:0000269|PubMed:14500814}. Note=Moves from the nucleoli to the global nuclear chromatin upon DNA damage (PubMed:28002403). Recruited to DNA damage sites fowwing interaction with poly-ADP-ribose chains (PubMed:14500814). {ECO:0000269|PubMed:14500814, ECO:0000269|PubMed:28002403}.
P19105;O14950	Expressed	Undetected	Expressed	No	Intracellular	No
P19174	Expressed	Expressed	Expressed	No	Intracellular	No	SUBCELLULAR LOCATION: Cell projection, lamellipodium {ECO:0000269|PubMed:17229814}. Cell projection, ruffle {ECO:0000269|PubMed:17229814}. Note=Rapidly redistributed to ruffles and lamellipodia structures in response to epidermal growth factor (EGF) treatment. {ECO:0000269|PubMed:17229814}.
P19338	Expressed	Expressed	Expressed	No	Intracellular	No	SUBCELLULAR LOCATION: Nucleus, nucleolus {ECO:0000269|PubMed:26103640}. Cytoplasm. Note=Localized in cytoplasmic mRNP granules containing untranslated mRNAs.
P19367	Expressed	Expressed	Expressed	No	Membrane	Yes	SUBCELLULAR LOCATION: Mitochondrion outer membrane {ECO:0000269|PubMed:1985912, ECO:0000269|PubMed:27374331}; Peripheral membrane protein {ECO:0000305}. Cytoplasm, cytosol {ECO:0000269|PubMed:27374331}. Note=The mitochondrial-binding peptide (MBP) region promotes association with the mitochondrial outer membrane (Probable). Dissociates from the mitochondrial outer membrane following inhibition by…
P19387	Uncertain	Uncertain	Expressed	No	Intracellular	No	SUBCELLULAR LOCATION: Nucleus {ECO:0000269|PubMed:9852112}.
P19388	Expressed	Expressed	Expressed	No	Intracellular	No	SUBCELLULAR LOCATION: Nucleus {ECO:0000269|PubMed:33335104, ECO:0000269|PubMed:9852112}. Nucleus, nucleolus {ECO:0000305|PubMed:34887565, ECO:0000305|PubMed:36271492}.
P19404	Expressed	Expressed	Expressed	No	Membrane	Yes	SUBCELLULAR LOCATION: Mitochondrion inner membrane {ECO:0000250|UniProtKB:P04394}; Peripheral membrane protein {ECO:0000250|UniProtKB:P04394}; Matrix side {ECO:0000250|UniProtKB:P04394}.
P19447	Expressed	Expressed	Expressed	No	Intracellular	No	SUBCELLULAR LOCATION: Nucleus.
P19525	Expressed	Expressed	Expressed	No	Intracellular	No	SUBCELLULAR LOCATION: Cytoplasm {ECO:0000269|PubMed:15121867, ECO:0000269|PubMed:21029237, ECO:0000269|PubMed:22214662}. Nucleus {ECO:0000269|PubMed:21029237, ECO:0000269|PubMed:21072047}. Cytoplasm, perinuclear region {ECO:0000269|PubMed:15121867}. Note=Nuclear localization is elevated in acute leukemia, myelodysplastic syndrome (MDS), melanoma, breast, colon, prostate and lung cancer patient sa…
P19623	Expressed	Expressed	Expressed	No	Intracellular	No
P19784	Expressed	Expressed	Expressed	No	Intracellular	No	SUBCELLULAR LOCATION: Nucleus {ECO:0000250|UniProtKB:O54833}. Cytoplasm {ECO:0000250|UniProtKB:O54833}. Note=Interaction with SIRT6 prevents translocation into the nucleus. {ECO:0000250|UniProtKB:O54833}.
P19823	Expressed	Expressed	Expressed	Yes	Secreted	Yes	SUBCELLULAR LOCATION: Secreted.
P19838	Expressed	Expressed	Expressed	No	Intracellular	No	SUBCELLULAR LOCATION: [Nuclear factor NF-kappa-B p105 subunit]: Cytoplasm {ECO:0000269|PubMed:1423592}.; SUBCELLULAR LOCATION: [Nuclear factor NF-kappa-B p50 subunit]: Nucleus {ECO:0000269|PubMed:9865693}. Cytoplasm {ECO:0000269|PubMed:9865693}. Note=Association with NFKBIA inhibitor (I-kappa-B), promotes its retention in the cytoplasm in an inactive form (PubMed:9865693). Translocates into the n…
P20042	Expressed	Expressed	Expressed	No	Intracellular	No	SUBCELLULAR LOCATION: Cytoplasm, cytosol {ECO:0000250|UniProtKB:P56329}.
P20073	Expressed	Expressed	Expressed	No	Intracellular	No
P20290	Expressed	Expressed	Expressed	No	Intracellular	No	SUBCELLULAR LOCATION: Cytoplasm {ECO:0000269|PubMed:10982809}. Nucleus {ECO:0000269|PubMed:10982809}. Note=The heterodimer with NACA is cytoplasmic.
P20340	Expressed	Expressed	Expressed	No	Membrane	Yes	SUBCELLULAR LOCATION: Golgi apparatus membrane {ECO:0000269|PubMed:23091056, ECO:0000269|PubMed:25962623}; Lipid-anchor {ECO:0000269|PubMed:25962623}. Cytoplasmic vesicle, secretory vesicle, acrosome membrane {ECO:0000250|UniProtKB:P35279}; Peripheral membrane protein {ECO:0000305}. Note=BICD2 facilitates its targeting to Golgi apparatus membrane. {ECO:0000269|PubMed:25962623}.; SUBCELLULAR LOCAT…
P20585	Uncertain	Expressed	Expressed	No	Intracellular	No
P20618	Expressed	Expressed	Expressed	No	Intracellular	No	SUBCELLULAR LOCATION: Cytoplasm {ECO:0000269|PubMed:12181345, ECO:0000269|PubMed:34711951}. Nucleus {ECO:0000269|PubMed:12181345, ECO:0000269|PubMed:34711951}. Note=Translocated from the cytoplasm into the nucleus following interaction with AKIRIN2, which bridges the proteasome with the nuclear import receptor IPO9. {ECO:0000269|PubMed:34711951}.
P20645	Expressed	Expressed	Expressed	Yes	Secreted	Yes	SUBCELLULAR LOCATION: Lysosome membrane; Single-pass type I membrane protein.
P20674	Expressed	Expressed	Expressed	No	Membrane	Yes	SUBCELLULAR LOCATION: Mitochondrion inner membrane {ECO:0000269|PubMed:30030519}; Peripheral membrane protein {ECO:0000269|PubMed:30030519}; Matrix side {ECO:0000269|PubMed:30030519}.
P20700	Expressed	Expressed	Expressed	No	Intracellular	No	SUBCELLULAR LOCATION: Nucleus lamina {ECO:0000269|PubMed:28716252, ECO:0000269|PubMed:32910914}.
P20810	Expressed	Expressed	Expressed	No	Intracellular	No
P20839	Expressed	Expressed	Expressed	No	Intracellular	No	SUBCELLULAR LOCATION: Cytoplasm {ECO:0000255|HAMAP-Rule:MF_03156, ECO:0000269|PubMed:14766016}. Nucleus {ECO:0000255|HAMAP-Rule:MF_03156, ECO:0000269|PubMed:14766016}.
P20936	Uncertain	Undetected	Expressed	No	Intracellular	No	SUBCELLULAR LOCATION: Cytoplasm {ECO:0000269|PubMed:8360177}.
P20962	Expressed	Expressed	Expressed	No	Intracellular	No
P21266	Expressed	Expressed	Expressed	No	Intracellular	No	SUBCELLULAR LOCATION: Cytoplasm.
P21281	Expressed	Expressed	Expressed	No	Membrane	Yes	SUBCELLULAR LOCATION: Apical cell membrane {ECO:0000269|PubMed:29993276}. Melanosome {ECO:0000269|PubMed:12643545}. Cytoplasm {ECO:0000250|UniProtKB:P62814}. Cytoplasmic vesicle, secretory vesicle, synaptic vesicle membrane {ECO:0000250|UniProtKB:P62815}; Peripheral membrane protein {ECO:0000305}. Cytoplasmic vesicle, clathrin-coated vesicle membrane {ECO:0000250|UniProtKB:P62815}; Peripheral mem…
P21283	Expressed	Expressed	Expressed	No	Membrane	Yes	SUBCELLULAR LOCATION: Cytoplasmic vesicle, secretory vesicle, synaptic vesicle membrane {ECO:0000250|UniProtKB:Q5FVI6}; Peripheral membrane protein {ECO:0000305}. Cytoplasmic vesicle, clathrin-coated vesicle membrane {ECO:0000250|UniProtKB:Q5FVI6}; Peripheral membrane protein {ECO:0000305}.
P21291	Expressed	Expressed	Expressed	No	Intracellular	No	SUBCELLULAR LOCATION: Nucleus {ECO:0000269|PubMed:26924529}.
P21333	Expressed	Expressed	Expressed	No	Intracellular	No	SUBCELLULAR LOCATION: Cytoplasm, cell cortex {ECO:0000269|PubMed:16291724}. Cytoplasm, cytoskeleton {ECO:0000250|UniProtKB:Q8BTM8}. Perikaryon {ECO:0000250|UniProtKB:Q8BTM8}. Cell projection, growth cone {ECO:0000250|UniProtKB:Q8BTM8}. Cell projection, podosome {ECO:0000250|UniProtKB:Q8BTM8}. Note=Colocalizes with CPMR1 in the central region of DRG neuron growth cone (By similarity). Following SE…
P21359	Expressed	Expressed	Expressed	No	Membrane	Yes	SUBCELLULAR LOCATION: Nucleus {ECO:0000269|PubMed:14988005}. Nucleus, nucleolus {ECO:0000269|PubMed:14988005}. Cell membrane {ECO:0000269|PubMed:34626534}.
P21399	Expressed	Expressed	Expressed	No	Intracellular	No	SUBCELLULAR LOCATION: Cytoplasm, cytosol {ECO:0000269|PubMed:1281544}.
P21589	Expressed	Expressed	Expressed	Yes	Secreted	Yes	SUBCELLULAR LOCATION: Cell membrane {ECO:0000269|PubMed:2129526, ECO:0000269|PubMed:24887587}; Lipid-anchor, GPI-anchor {ECO:0000269|PubMed:2129526}.
P21675;Q8IZX4	Expressed	Undetected	Uncertain	No	Intracellular	No	SUBCELLULAR LOCATION: Nucleus {ECO:0000269|PubMed:2038334, ECO:0000269|PubMed:25593309, ECO:0000269|PubMed:27007846}. | SUBCELLULAR LOCATION: Nucleus {ECO:0000250}.
P21796	Expressed	Expressed	Expressed	No	Membrane	Yes	SUBCELLULAR LOCATION: Mitochondrion outer membrane {ECO:0000269|PubMed:10661876, ECO:0000269|PubMed:31015432, ECO:0000269|PubMed:31206022, ECO:0000269|PubMed:7539795}; Multi-pass membrane protein {ECO:0000269|PubMed:18755977, ECO:0000269|PubMed:18832158, ECO:0000269|PubMed:27641616}. Cell membrane {ECO:0000269|PubMed:25168729, ECO:0000269|PubMed:25296756}; Multi-pass membrane protein {ECO:0000269…
P21912	Expressed	Expressed	Expressed	No	Membrane	Yes	SUBCELLULAR LOCATION: Mitochondrion inner membrane {ECO:0000269|PubMed:37098072}; Peripheral membrane protein {ECO:0000269|PubMed:37098072}; Matrix side {ECO:0000269|PubMed:37098072}.
P21926	Expressed	Expressed	Expressed	Yes	Secreted	Yes	SUBCELLULAR LOCATION: Cell membrane {ECO:0000269|PubMed:19640571}; Multi-pass membrane protein {ECO:0000269|PubMed:19640571}. Membrane {ECO:0000269|PubMed:19640571}; Multi-pass membrane protein {ECO:0000269|PubMed:19640571}. Secreted, extracellular exosome {ECO:0000250|UniProtKB:P40240}. Note=Present at the cell surface of oocytes. Accumulates in the adhesion area between the sperm and egg follow…
P21953	Expressed	Expressed	Expressed	No	Intracellular	No	SUBCELLULAR LOCATION: Mitochondrion matrix {ECO:0000303|PubMed:10745006}.
P21964	Expressed	Expressed	Expressed	Yes	Secreted	Yes	SUBCELLULAR LOCATION: [Isoform Soluble]: Cytoplasm {ECO:0000269|PubMed:11559542}.; SUBCELLULAR LOCATION: [Isoform Membrane-bound]: Cell membrane {ECO:0000269|PubMed:21846718}; Single-pass type II membrane protein {ECO:0000269|PubMed:21846718}; Extracellular side {ECO:0000269|PubMed:21846718}.
P21980	Expressed	Expressed	Expressed	Yes	Extracellular matrix	Yes	SUBCELLULAR LOCATION: Cytoplasm, cytosol {ECO:0000269|PubMed:24349085, ECO:0000269|PubMed:29618516, ECO:0000269|PubMed:9575137}. Nucleus {ECO:0000269|PubMed:29618516, ECO:0000269|PubMed:9575137}. Chromosome {ECO:0000269|PubMed:9575137}. Secreted, extracellular space, extracellular matrix {ECO:0000269|PubMed:12506096, ECO:0000269|PubMed:1683874, ECO:0000269|PubMed:28198360}. Cell membrane {ECO:000…
P22033	Expressed	Expressed	Expressed	No	Intracellular	No	SUBCELLULAR LOCATION: Mitochondrion matrix {ECO:0000269|PubMed:24458}. Mitochondrion {ECO:0000269|PubMed:28943303}. Cytoplasm {ECO:0000269|PubMed:28943303}.
P22059	Expressed	Expressed	Expressed	No	Membrane	Yes	SUBCELLULAR LOCATION: Cytoplasm, cytosol {ECO:0000269|PubMed:24209621, ECO:0000269|PubMed:29514919}. Cytoplasm, perinuclear region {ECO:0000269|PubMed:24209621}. Golgi apparatus membrane; Peripheral membrane protein {ECO:0000269|PubMed:24209621}. Endoplasmic reticulum membrane; Peripheral membrane protein {ECO:0000269|PubMed:24209621}. Golgi apparatus, trans-Golgi network {ECO:0000269|PubMed:2951…
P22061	Expressed	Expressed	Expressed	No	Intracellular	No	SUBCELLULAR LOCATION: Cytoplasm, cytosol {ECO:0000269|PubMed:3167043}.
P22087	Expressed	Expressed	Expressed	No	Intracellular	No	SUBCELLULAR LOCATION: Nucleus, nucleolus {ECO:0000269|PubMed:14583623, ECO:0000269|PubMed:19208757, ECO:0000269|PubMed:2026646, ECO:0000269|PubMed:2414294, ECO:0000269|PubMed:24352239, ECO:0000269|PubMed:34516797}. Nucleus, nucleoplasm {ECO:0000250|UniProtKB:P35550}. Note=Fibrillar region of the nucleolus.
P22102	Expressed	Expressed	Expressed	No	Intracellular	No
P22234	Expressed	Expressed	Expressed	No	Intracellular	No
P22307	Expressed	Expressed	Expressed	No	Intracellular	No	SUBCELLULAR LOCATION: [Isoform SCP2]: Peroxisome {ECO:0000250|UniProtKB:P32020}. Cytoplasm {ECO:0000269|PubMed:10706581, ECO:0000269|PubMed:17157249}. Mitochondrion {ECO:0000269|PubMed:17157249}. Endoplasmic reticulum {ECO:0000250|UniProtKB:P32020}. Mitochondrion {ECO:0000250|UniProtKB:P32020}.; SUBCELLULAR LOCATION: [Isoform SCPx]: Peroxisome {ECO:0000250|UniProtKB:P11915}.
P22314	Expressed	Expressed	Expressed	No	Intracellular	No	SUBCELLULAR LOCATION: Cytoplasm {ECO:0000269|PubMed:1376922}. Mitochondrion {ECO:0000269|PubMed:1376922}. Nucleus {ECO:0000269|PubMed:1376922, ECO:0000269|PubMed:22456334}.; SUBCELLULAR LOCATION: [Isoform 1]: Nucleus {ECO:0000269|PubMed:33108101, ECO:0000269|PubMed:7528747, ECO:0000269|PubMed:9099746}.; SUBCELLULAR LOCATION: [Isoform 2]: Cytoplasm {ECO:0000269|PubMed:33108101, ECO:0000269|PubMed:…
P22392;O60361	Expressed	Expressed	Expressed	No	Intracellular	No	SUBCELLULAR LOCATION: Cytoplasm {ECO:0000269|PubMed:17532299}. Cell projection, lamellipodium {ECO:0000269|PubMed:11919189}. Cell projection, ruffle {ECO:0000269|PubMed:11919189}. Note=Colocalizes with ITGB1 and ITGB1BP1 at the edge or peripheral ruffles and lamellipodia during the early stages of cell spreading on fibronectin or collagen but not on vitronectin or laminin substrates. {ECO:0000269…
P22570	Expressed	Expressed	Expressed	No	Membrane	Yes	SUBCELLULAR LOCATION: Mitochondrion {ECO:0000269|PubMed:29040572}. Mitochondrion inner membrane {ECO:0000250|UniProtKB:P48360}; Peripheral membrane protein {ECO:0000305}.
P22626	Expressed	Expressed	Expressed	Yes	Secreted	Yes	SUBCELLULAR LOCATION: Nucleus {ECO:0000269|PubMed:31320558, ECO:0000269|PubMed:37643469}. Nucleus, nucleoplasm {ECO:0000269|PubMed:17289661}. Cytoplasm {ECO:0000269|PubMed:31320558, ECO:0000269|PubMed:37643469}. Cytoplasmic granule {ECO:0000269|PubMed:17289661, ECO:0000269|PubMed:24356509}. Secreted, extracellular exosome {ECO:0000269|PubMed:24356509}. Note=Localized in cytoplasmic mRNP granules …
P22676;P05937	Expressed	Expressed	Expressed	No	Intracellular	No	SUBCELLULAR LOCATION: Synapse {ECO:0000250|UniProtKB:Q08331}. Cell projection, dendrite {ECO:0000250|UniProtKB:Q08331}. Note=Located in dendrioles, small dendrites that makes up a brush structure found as the terminal specialization of a dendrite of a unipolar brush cell. {ECO:0000250|UniProtKB:Q08331}.
P22695	Expressed	Expressed	Expressed	No	Membrane	Yes	SUBCELLULAR LOCATION: Mitochondrion inner membrane {ECO:0000250|UniProtKB:P07257}; Peripheral membrane protein {ECO:0000250|UniProtKB:P07257}; Matrix side {ECO:0000250|UniProtKB:P07257}.
P22830	Expressed	Expressed	Expressed	No	Membrane	Yes	SUBCELLULAR LOCATION: Mitochondrion inner membrane {ECO:0000250|UniProtKB:P22315}; Peripheral membrane protein {ECO:0000250|UniProtKB:P22315}; Matrix side {ECO:0000250|UniProtKB:P22315}.
P23025	Expressed	Expressed	Expressed	No	Intracellular	No	SUBCELLULAR LOCATION: Nucleus {ECO:0000269|PubMed:1918083, ECO:0000269|PubMed:19197159, ECO:0000269|PubMed:20304803}.
P23193	Expressed	Expressed	Expressed	No	Intracellular	No	SUBCELLULAR LOCATION: Nucleus.
P23246	Expressed	Expressed	Expressed	No	Intracellular	No	SUBCELLULAR LOCATION: Nucleus speckle {ECO:0000269|PubMed:25765647}. Nucleus matrix {ECO:0000269|PubMed:10653975, ECO:0000269|PubMed:19439179, ECO:0000269|PubMed:9848648}. Cytoplasm {ECO:0000269|PubMed:19439179}. Note=Predominantly in nuclear matrix. {ECO:0000269|PubMed:19439179}.
P23258;Q9NRH3	Expressed	Expressed	Expressed	No	Intracellular	No	SUBCELLULAR LOCATION: Cytoplasm, cytoskeleton, microtubule organizing center, centrosome {ECO:0000269|PubMed:14654843, ECO:0000269|PubMed:24107630, ECO:0000269|PubMed:35849559, ECO:0000269|PubMed:9566967, ECO:0000269|PubMed:9566969}. Cytoplasm, cytoskeleton, spindle {ECO:0000269|PubMed:30723163}. Note=Localizes to mitotic spindle microtubules. {ECO:0000269|PubMed:30723163}. | SUBCELLULAR LOCATION…
P23284	Expressed	Expressed	Expressed	Yes	Secreted	Yes	SUBCELLULAR LOCATION: Virion {ECO:0000269|PubMed:20147391}. Note=(Microbial infection).; SUBCELLULAR LOCATION: Endoplasmic reticulum lumen {ECO:0000269|PubMed:1530944}. Melanosome {ECO:0000269|PubMed:17081065}. Note=Identified by mass spectrometry in melanosome fractions from stage I to stage IV (PubMed:17081065). {ECO:0000269|PubMed:17081065}.
P23368	Expressed	Expressed	Expressed	No	Intracellular	No	SUBCELLULAR LOCATION: Mitochondrion matrix {ECO:0000269|PubMed:1993674}.
P23381	Expressed	Expressed	Expressed	No	Intracellular	No	SUBCELLULAR LOCATION: Cytoplasm {ECO:0000305}.
P23396	Expressed	Expressed	Expressed	No	Membrane	Yes	SUBCELLULAR LOCATION: Cytoplasm {ECO:0000269|PubMed:16314389, ECO:0000269|PubMed:17289661, ECO:0000269|PubMed:17560175, ECO:0000269|PubMed:18045535, ECO:0000269|PubMed:20217897, ECO:0000269|PubMed:21871177, ECO:0000269|PubMed:23636399}. Nucleus {ECO:0000269|PubMed:17560175, ECO:0000269|PubMed:18045535, ECO:0000269|PubMed:19460357, ECO:0000269|PubMed:20217897, ECO:0000269|PubMed:21871177}. Nucleus…
P23434	Expressed	Expressed	Expressed	No	Intracellular	No	SUBCELLULAR LOCATION: Mitochondrion {ECO:0000269|PubMed:36190515}.
P23526	Expressed	Expressed	Expressed	No	Intracellular	No	SUBCELLULAR LOCATION: Cytoplasm {ECO:0000269|PubMed:17081065}. Melanosome {ECO:0000269|PubMed:17081065}. Nucleus {ECO:0000269|PubMed:28647132}. Endoplasmic reticulum {ECO:0000269|PubMed:28647132}. Note=Identified by mass spectrometry in melanosome fractions from stage I to stage IV.
P23528	Expressed	Expressed	Expressed	No	Membrane	Yes	SUBCELLULAR LOCATION: Nucleus matrix {ECO:0000269|PubMed:15580268}. Cytoplasm, cytoskeleton {ECO:0000269|PubMed:15580268}. Cell projection, ruffle membrane {ECO:0000269|PubMed:15580268}; Peripheral membrane protein {ECO:0000269|PubMed:15580268}; Cytoplasmic side {ECO:0000269|PubMed:15580268}. Cell projection, lamellipodium membrane {ECO:0000269|PubMed:15580268}; Peripheral membrane protein {ECO:0…
P23588	Expressed	Expressed	Expressed	No	Intracellular	No
P23610	Expressed	Expressed	Expressed	No	Intracellular	No	SUBCELLULAR LOCATION: Cytoplasm {ECO:0000269|PubMed:16476778}. Nucleus {ECO:0000269|PubMed:16476778}. Early endosome {ECO:0000269|PubMed:16476778}. Nucleus, nuclear body {ECO:0000250|UniProtKB:Q00558}. Note=Diffuse presence in the cytoplasm and accumulation in the nucleus (PubMed:16476778). In absence of HTT, F8A1/F8A2/F8A3 is concentred in cytoplasm (By similarity). Colocalized with HTT in endos…
P23634	Expressed	Expressed	Expressed	No	Membrane	Yes	SUBCELLULAR LOCATION: Cell membrane {ECO:0000269|PubMed:2137451}; Multi-pass membrane protein {ECO:0000255}. Cell projection, cilium, flagellum membrane {ECO:0000250|UniProtKB:Q6Q477}; Multi-pass membrane protein {ECO:0000255}.
P23786	Expressed	Expressed	Expressed	No	Membrane	Yes	SUBCELLULAR LOCATION: Mitochondrion inner membrane; Peripheral membrane protein; Matrix side.
P23919	Expressed	Expressed	Expressed	No	Intracellular	No
P23921	Expressed	Expressed	Expressed	No	Intracellular	No	SUBCELLULAR LOCATION: Cytoplasm.
P24468;P10589	Expressed	Expressed	Expressed	No	Intracellular	No	SUBCELLULAR LOCATION: Nucleus. | SUBCELLULAR LOCATION: Nucleus {ECO:0000305}.
P24534	Expressed	Expressed	Expressed	No	Intracellular	No
P24539	Expressed	Expressed	Expressed	No	Membrane	Yes	SUBCELLULAR LOCATION: Mitochondrion. Mitochondrion inner membrane.
P24592	Uncertain	Undetected	Expressed	Yes	Secreted	Yes	SUBCELLULAR LOCATION: Secreted {ECO:0000305|PubMed:24003225}.
P24666	Expressed	Expressed	Expressed	No	Intracellular	No	SUBCELLULAR LOCATION: Cytoplasm.
P24752	Expressed	Expressed	Expressed	No	Intracellular	No	SUBCELLULAR LOCATION: Mitochondrion {ECO:0000269|PubMed:1979337}.
P24928	Expressed	Expressed	Expressed	No	Intracellular	No	SUBCELLULAR LOCATION: Nucleus {ECO:0000269|PubMed:26566685, ECO:0000269|PubMed:28076779, ECO:0000269|PubMed:9852112}. Cytoplasm {ECO:0000269|PubMed:26566685}. Chromosome {ECO:0000269|PubMed:28076779}. Note=Hypophosphorylated form is mainly found in the cytoplasm, while the hyperphosphorylated and active form is nuclear (PubMed:26566685). Co-localizes with kinase SRPK2 and helicase DDX23 at chroma…
P24941;Q00526	Expressed	Expressed	Expressed	No	Intracellular	No	SUBCELLULAR LOCATION: Cytoplasm, cytoskeleton, microtubule organizing center, centrosome. Nucleus, Cajal body. Cytoplasm. Endosome. Note=Localized at the centrosomes in late G2 phase after separation of the centrosomes but before the start of prophase. Nuclear-cytoplasmic trafficking is mediated during the inhibition by 1,25-(OH)(2)D(3).
P25054	Uncertain	Expressed	Uncertain	No	Membrane	Yes	SUBCELLULAR LOCATION: Cell junction, adherens junction {ECO:0000269|PubMed:16611247}. Cytoplasm, cytoskeleton {ECO:0000269|PubMed:19632184, ECO:0000269|PubMed:20937854}. Cell projection, lamellipodium {ECO:0000269|PubMed:19151759}. Cell projection, ruffle membrane {ECO:0000269|PubMed:19151759}. Cytoplasm {ECO:0000269|PubMed:10947987}. Cell membrane {ECO:0000269|PubMed:10947987, ECO:0000269|PubMed…
P25098;P35626	Uncertain	Undetected	Expressed	No	Membrane	Yes	SUBCELLULAR LOCATION: Cytoplasm {ECO:0000250|UniProtKB:P26817}. Cell membrane {ECO:0000250|UniProtKB:P21146}. Postsynapse {ECO:0000250|UniProtKB:P26817}. Presynapse {ECO:0000250|UniProtKB:P26817}. | SUBCELLULAR LOCATION: Postsynapse {ECO:0000250|UniProtKB:P26819}. Presynapse {ECO:0000250|UniProtKB:P26819}.
P25116	Expressed	Uncertain	Uncertain	Yes	Secreted	Yes	SUBCELLULAR LOCATION: Cell membrane {ECO:0000250|UniProtKB:P26824}; Multi-pass membrane protein {ECO:0000250|UniProtKB:P26824}.
P25205	Expressed	Expressed	Expressed	No	Intracellular	No	SUBCELLULAR LOCATION: Nucleus {ECO:0000305|PubMed:35585232}. Chromosome {ECO:0000305|PubMed:35585232}. Note=Associated with chromatin before the formation of nuclei and detaches from it as DNA replication progresses. {ECO:0000305|PubMed:35585232}.
P25325	Uncertain	Expressed	Expressed	No	Intracellular	No	SUBCELLULAR LOCATION: Cytoplasm {ECO:0000250|UniProtKB:P97532}. Mitochondrion {ECO:0000250|UniProtKB:P97532}. Synapse, synaptosome {ECO:0000250|UniProtKB:Q99J99}.
P25398	Expressed	Expressed	Expressed	No	Intracellular	No	SUBCELLULAR LOCATION: Cytoplasm {ECO:0000269|PubMed:23636399}. Nucleus, nucleolus {ECO:0000269|PubMed:34516797}.
P25440	Expressed	Expressed	Expressed	No	Intracellular	No	SUBCELLULAR LOCATION: Nucleus {ECO:0000269|PubMed:18406326, ECO:0000269|PubMed:25593309}. Chromosome {ECO:0000269|PubMed:18406326, ECO:0000269|PubMed:25593309, ECO:0000269|PubMed:28262505}. Note=Detected on chromatin and nucleosomes. {ECO:0000269|PubMed:18406326}.
P25490	Expressed	Expressed	Expressed	No	Intracellular	No	SUBCELLULAR LOCATION: Nucleus matrix {ECO:0000269|PubMed:18026119, ECO:0000269|PubMed:23385818, ECO:0000269|PubMed:9493912}. Note=Associated with the nuclear matrix. {ECO:0000269|PubMed:18026119, ECO:0000269|PubMed:23385818, ECO:0000269|PubMed:9493912}.
P25685	Expressed	Expressed	Expressed	No	Intracellular	No	SUBCELLULAR LOCATION: Cytoplasm {ECO:0000269|PubMed:1586970}. Nucleus {ECO:0000269|PubMed:1586970}. Nucleus, nucleolus {ECO:0000269|PubMed:1586970}. Note=Translocates rapidly from the cytoplasm to the nucleus, and especially to the nucleoli, upon heat shock.
P25705	Expressed	Expressed	Expressed	Yes	Secreted	Yes	SUBCELLULAR LOCATION: Mitochondrion {ECO:0000269|PubMed:30146159}. Mitochondrion inner membrane {ECO:0000250|UniProtKB:P19483}; Peripheral membrane protein {ECO:0000250|UniProtKB:P19483}; Matrix side {ECO:0000250|UniProtKB:P19483}. Cell membrane {ECO:0000269|PubMed:10077593}; Peripheral membrane protein {ECO:0000269|PubMed:10077593}; Extracellular side {ECO:0000269|PubMed:10077593}. Note=Colocali…
P25786	Expressed	Expressed	Expressed	No	Intracellular	No	SUBCELLULAR LOCATION: Cytoplasm {ECO:0000269|PubMed:12181345, ECO:0000269|PubMed:34711951}. Nucleus {ECO:0000269|PubMed:12181345, ECO:0000269|PubMed:34711951}. Note=Translocated from the cytoplasm into the nucleus following interaction with AKIRIN2, which bridges the proteasome with the nuclear import receptor IPO9. {ECO:0000269|PubMed:34711951}.
P25787	Expressed	Expressed	Expressed	No	Intracellular	No	SUBCELLULAR LOCATION: Cytoplasm {ECO:0000269|PubMed:12181345, ECO:0000269|PubMed:34711951}. Nucleus {ECO:0000269|PubMed:12181345, ECO:0000269|PubMed:34711951}. Note=Translocated from the cytoplasm into the nucleus following interaction with AKIRIN2, which bridges the proteasome with the nuclear import receptor IPO9 (PubMed:34711951). Colocalizes with TRIM5 in cytoplasmic bodies (By similarity). {…
P25788	Expressed	Expressed	Expressed	No	Intracellular	No	SUBCELLULAR LOCATION: Cytoplasm {ECO:0000269|PubMed:12181345, ECO:0000269|PubMed:34711951}. Nucleus {ECO:0000269|PubMed:12181345, ECO:0000269|PubMed:34711951}. Note=Translocated from the cytoplasm into the nucleus following interaction with AKIRIN2, which bridges the proteasome with the nuclear import receptor IPO9. {ECO:0000269|PubMed:34711951}.
P25789	Expressed	Expressed	Expressed	No	Intracellular	No	SUBCELLULAR LOCATION: Cytoplasm {ECO:0000269|PubMed:12181345, ECO:0000269|PubMed:34711951}. Nucleus {ECO:0000269|PubMed:12181345, ECO:0000269|PubMed:34711951}. Note=Translocated from the cytoplasm into the nucleus following interaction with AKIRIN2, which bridges the proteasome with the nuclear import receptor IPO9 (PubMed:34711951). Colocalizes with TRIM5 in the cytoplasmic bodies (By similarity…
P26006	Expressed	Expressed	Expressed	Yes	Secreted	Yes	SUBCELLULAR LOCATION: Cell membrane {ECO:0000269|PubMed:15611341, ECO:0000269|PubMed:32487760}; Single-pass type I membrane protein {ECO:0000255}. Cell membrane {ECO:0000269|PubMed:15611341}; Lipid-anchor {ECO:0000269|PubMed:15611341}. Cell projection, invadopodium membrane {ECO:0000269|PubMed:10455171}; Single-pass type I membrane protein {ECO:0000255}. Cell projection, filopodium membrane {ECO:…
P26038	Expressed	Expressed	Expressed	No	Membrane	Yes	SUBCELLULAR LOCATION: Cell membrane {ECO:0000269|PubMed:11728332, ECO:0000269|PubMed:15039356, ECO:0000269|PubMed:18586956, ECO:0000269|PubMed:7884872, ECO:0000269|PubMed:9298994}; Peripheral membrane protein {ECO:0000250|UniProtKB:P26041}; Cytoplasmic side {ECO:0000250|UniProtKB:P26041}. Cytoplasm, cytoskeleton {ECO:0000250|UniProtKB:P26041}. Apical cell membrane {ECO:0000250|UniProtKB:P26041}; …
P26196	Expressed	Expressed	Expressed	No	Intracellular	No	SUBCELLULAR LOCATION: Cytoplasm, P-body {ECO:0000269|PubMed:16364915, ECO:0000269|PubMed:16699599, ECO:0000269|PubMed:20616046, ECO:0000269|PubMed:22915799, ECO:0000269|PubMed:25995375, ECO:0000269|PubMed:26184334, ECO:0000269|PubMed:31422817, ECO:0000269|PubMed:32354837}. Cytoplasm {ECO:0000269|PubMed:26184334, ECO:0000269|PubMed:28216671}. Nucleus {ECO:0000269|PubMed:26184334, ECO:0000269|PubMe…
P26358	Expressed	Expressed	Expressed	No	Intracellular	No	SUBCELLULAR LOCATION: Nucleus {ECO:0000269|PubMed:12145218, ECO:0000269|PubMed:24492612}. Note=Localized to the perinucleolar region. {ECO:0000269|PubMed:24492612}.
P26368	Expressed	Expressed	Expressed	No	Intracellular	No	SUBCELLULAR LOCATION: Nucleus.
P26373	Expressed	Expressed	Expressed	No	Intracellular	No	SUBCELLULAR LOCATION: Cytoplasm {ECO:0000269|PubMed:23636399, ECO:0000305|PubMed:31630789}.
P26440	Expressed	Expressed	Expressed	No	Intracellular	No	SUBCELLULAR LOCATION: Mitochondrion matrix {ECO:0000250|UniProtKB:P12007}.
P26447	Expressed	Expressed	Expressed	Yes	Secreted	Yes	SUBCELLULAR LOCATION: Secreted {ECO:0000269|PubMed:26654597, ECO:0000269|PubMed:30713770}. Nucleus {ECO:0000269|PubMed:23752197}. Cytoplasm {ECO:0000250|UniProtKB:P07091}.
P26583	Expressed	Expressed	Expressed	Yes	Secreted	Yes	SUBCELLULAR LOCATION: Nucleus {ECO:0000269|PubMed:11909973, ECO:0000269|PubMed:12925773, ECO:0000269|PubMed:23877675}. Chromosome {ECO:0000269|PubMed:12925773}. Cytoplasm {ECO:0000269|PubMed:11909973, ECO:0000269|PubMed:23877675}. Secreted {ECO:0000269|PubMed:19811285, ECO:0000269|PubMed:23877675}. Note=In basal state predominantly nuclear. {ECO:0000305}.
P26599	Expressed	Expressed	Expressed	No	Intracellular	No	SUBCELLULAR LOCATION: Nucleus.
P26639	Expressed	Expressed	Expressed	No	Intracellular	No	SUBCELLULAR LOCATION: Cytoplasm {ECO:0000250|UniProtKB:Q9D0R2}.
P26640	Expressed	Expressed	Expressed	No	Intracellular	No
P26641	Expressed	Expressed	Expressed	No	Intracellular	No
P26885	Expressed	Expressed	Expressed	Yes	Secreted	Yes	SUBCELLULAR LOCATION: Endoplasmic reticulum membrane {ECO:0000305}; Peripheral membrane protein {ECO:0000305}.
P27144	Expressed	Expressed	Expressed	No	Intracellular	No	SUBCELLULAR LOCATION: Mitochondrion matrix {ECO:0000255|HAMAP-Rule:MF_03170, ECO:0000269|PubMed:11485571, ECO:0000269|PubMed:19766732, ECO:0000269|PubMed:26980435}.
P27348	Expressed	Expressed	Expressed	No	Intracellular	No	SUBCELLULAR LOCATION: Cytoplasm. Note=In neurons, axonally transported to the nerve terminals.
P27361	Expressed	Undetected	Uncertain	No	Membrane	Yes	SUBCELLULAR LOCATION: Cytoplasm {ECO:0000250|UniProtKB:P21708}. Nucleus. Membrane, caveola {ECO:0000250|UniProtKB:P21708}. Cell junction, focal adhesion {ECO:0000250|UniProtKB:Q63844}. Note=Autophosphorylation at Thr-207 promotes nuclear localization (PubMed:19060905). PEA15-binding redirects the biological outcome of MAPK3 kinase-signaling by sequestering MAPK3 into the cytoplasm (By similarity)…
P27448	Expressed	Expressed	Expressed	No	Membrane	Yes	SUBCELLULAR LOCATION: Cell membrane {ECO:0000269|PubMed:21145462}; Peripheral membrane protein {ECO:0000269|PubMed:21145462}. Cell projection, dendrite {ECO:0000269|PubMed:23666762}. Cytoplasm {ECO:0000269|PubMed:23666762}.
P27635	Expressed	Expressed	Expressed	No	Intracellular	No	SUBCELLULAR LOCATION: Cytoplasm {ECO:0000250|UniProtKB:Q6ZWV3}.
P27694	Expressed	Expressed	Expressed	No	Intracellular	No	SUBCELLULAR LOCATION: Nucleus {ECO:0000269|PubMed:17596542, ECO:0000269|PubMed:17959650}. Nucleus, PML body {ECO:0000269|PubMed:17959650}. Note=Enriched in PML bodies in cells displaying alternative lengthening of their telomeres. {ECO:0000269|PubMed:17959650}.
P27695	Expressed	Expressed	Expressed	No	Intracellular	No	SUBCELLULAR LOCATION: Nucleus {ECO:0000255|PROSITE-ProRule:PRU00764}. Nucleus, nucleolus. Nucleus speckle. Endoplasmic reticulum. Cytoplasm. Note=Detected in the cytoplasm of B-cells stimulated to switch (By similarity). Colocalized with SIRT1 in the nucleus. Colocalized with YBX1 in nuclear speckles after genotoxic stress. Together with OGG1 is recruited to nuclear speckles in UVA-irradiated cel…
P27708	Expressed	Expressed	Expressed	No	Intracellular	No	SUBCELLULAR LOCATION: Cytoplasm {ECO:0000269|PubMed:15890648}. Nucleus {ECO:0000269|PubMed:15890648}. Note=Cytosolic and unphosphorylated in resting cells, translocates to the nucleus in response to EGF stimulation, nuclear import promotes optimal cell growth.
P27797	Expressed	Expressed	Expressed	Yes	Extracellular matrix	Yes	SUBCELLULAR LOCATION: Endoplasmic reticulum lumen {ECO:0000269|PubMed:10358038, ECO:0000269|PubMed:11149926}. Cytoplasm, cytosol {ECO:0000269|PubMed:11149926}. Secreted, extracellular space, extracellular matrix {ECO:0000305}. Cell surface {ECO:0000269|PubMed:10358038}. Sarcoplasmic reticulum lumen {ECO:0000250|UniProtKB:P28491}. Cytoplasmic vesicle, secretory vesicle, Cortical granule {ECO:00002…
P27816	Expressed	Expressed	Expressed	No	Intracellular	No	SUBCELLULAR LOCATION: Cytoplasm, cytoskeleton {ECO:0000269|PubMed:34782749}. Cytoplasm, cytoskeleton, microtubule organizing center {ECO:0000269|PubMed:29180244}. Note=Recruitment to microtubule is inhibited by microtubules polyglutamylation. {ECO:0000269|PubMed:34782749}.
P27824	Expressed	Expressed	Expressed	Yes	Secreted	Yes	SUBCELLULAR LOCATION: Endoplasmic reticulum membrane {ECO:0000269|PubMed:22314232}; Single-pass type I membrane protein {ECO:0000255}. Mitochondrion membrane {ECO:0000250|UniProtKB:P24643}; Single-pass type I membrane protein {ECO:0000255}. Melanosome membrane {ECO:0000269|PubMed:12643545, ECO:0000269|PubMed:17081065}; Single-pass type I membrane protein {ECO:0000255}. Note=Identified by mass spe…
P28066	Expressed	Expressed	Expressed	No	Intracellular	No	SUBCELLULAR LOCATION: Cytoplasm {ECO:0000269|PubMed:12181345, ECO:0000269|PubMed:34711951}. Nucleus {ECO:0000269|PubMed:12181345, ECO:0000269|PubMed:34711951}. Note=Translocated from the cytoplasm into the nucleus following interaction with AKIRIN2, which bridges the proteasome with the nuclear import receptor IPO9. {ECO:0000269|PubMed:34711951}.
P28070	Expressed	Expressed	Expressed	No	Intracellular	No	SUBCELLULAR LOCATION: Cytoplasm {ECO:0000269|PubMed:12181345, ECO:0000269|PubMed:34711951}. Nucleus {ECO:0000269|PubMed:12181345, ECO:0000269|PubMed:34711951}. Note=Translocated from the cytoplasm into the nucleus following interaction with AKIRIN2, which bridges the proteasome with the nuclear import receptor IPO9. {ECO:0000269|PubMed:34711951}.
P28072	Expressed	Expressed	Expressed	No	Intracellular	No	SUBCELLULAR LOCATION: Cytoplasm {ECO:0000269|PubMed:12181345, ECO:0000269|PubMed:34711951}. Nucleus {ECO:0000269|PubMed:12181345, ECO:0000269|PubMed:34711951}. Note=Translocated from the cytoplasm into the nucleus following interaction with AKIRIN2, which bridges the proteasome with the nuclear import receptor IPO9. {ECO:0000269|PubMed:34711951}.
P28074	Expressed	Expressed	Expressed	No	Intracellular	No	SUBCELLULAR LOCATION: Cytoplasm {ECO:0000269|PubMed:12181345, ECO:0000269|PubMed:34711951}. Nucleus {ECO:0000269|PubMed:12181345, ECO:0000269|PubMed:34711951}. Note=Translocated from the cytoplasm into the nucleus following interaction with AKIRIN2, which bridges the proteasome with the nuclear import receptor IPO9. {ECO:0000269|PubMed:34711951}.
P28288	Expressed	Expressed	Expressed	No	Membrane	Yes	SUBCELLULAR LOCATION: Peroxisome membrane {ECO:0000269|PubMed:10704444, ECO:0000269|PubMed:16344115, ECO:0000269|PubMed:17761678, ECO:0000269|PubMed:24333844, ECO:0000269|PubMed:29397936}; Multi-pass membrane protein {ECO:0000255}.
P28290	Expressed	Expressed	Expressed	Yes	Secreted	Yes	SUBCELLULAR LOCATION: Cytoplasm {ECO:0000269|PubMed:14673706}. Note=Located near the plasma membrane. Associated with actin filaments. May also exist as a membrane-bound form with extracellular regions.
P28331	Expressed	Expressed	Expressed	No	Membrane	Yes	SUBCELLULAR LOCATION: Mitochondrion inner membrane {ECO:0000305|PubMed:12611891, ECO:0000305|PubMed:30879903}; Peripheral membrane protein {ECO:0000250|UniProtKB:P15690}; Matrix side {ECO:0000250|UniProtKB:P15690}.
P28340	Expressed	Expressed	Expressed	No	Intracellular	No	SUBCELLULAR LOCATION: Nucleus {ECO:0000269|PubMed:11595739, ECO:0000269|PubMed:20227374, ECO:0000269|PubMed:22801543}. Note=Colocalizes with PCNA and POLD3 at S phase replication sites (PubMed:11595739). After UV irradiation, recruited to DNA damage sites within 2 hours, independently on the cell cycle phase, nor on PCNA ubiquitination. This recruitment requires POLD3, PCNA and RFC1-replication f…
P28370	Expressed	Expressed	Expressed	No	Intracellular	No	SUBCELLULAR LOCATION: Nucleus {ECO:0000269|PubMed:28801535, ECO:0000269|PubMed:39413208}. Chromosome {ECO:0000269|PubMed:28801535, ECO:0000269|PubMed:39413208}.
P28482	Expressed	Expressed	Expressed	No	Membrane	Yes	SUBCELLULAR LOCATION: Cytoplasm, cytoskeleton, spindle {ECO:0000250}. Nucleus {ECO:0000269|PubMed:32721402}. Cytoplasm, cytoskeleton, microtubule organizing center, centrosome. Cytoplasm {ECO:0000269|PubMed:32721402}. Membrane, caveola {ECO:0000250|UniProtKB:P63086}. Cell junction, focal adhesion {ECO:0000250|UniProtKB:P63085}. Note=Associated with the spindle during prometaphase and metaphase (B…
P28799	Uncertain	Expressed	Expressed	Yes	Secreted	Yes	SUBCELLULAR LOCATION: Secreted {ECO:0000269|PubMed:21092856, ECO:0000269|PubMed:26370502}. Lysosome {ECO:0000269|PubMed:21092856, ECO:0000269|PubMed:26370502, ECO:0000269|PubMed:28073925, ECO:0000269|PubMed:28541286, ECO:0000269|PubMed:28743268}. Note=Endocytosed by SORT1 and delivred to lysosomes (PubMed:21092856, PubMed:28073925). Targeted to lysosome by PSAP via M6PR and LRP1, in both biosynth…
P28838	Expressed	Expressed	Expressed	No	Intracellular	No	SUBCELLULAR LOCATION: Cytoplasm {ECO:0000250|UniProtKB:Q68FS4}.
P29034	Uncertain	Expressed	Expressed	No	Intracellular	No
P29083	Expressed	Expressed	Expressed	No	Intracellular	No	SUBCELLULAR LOCATION: Nucleus {ECO:0000269|PubMed:1956398, ECO:0000269|PubMed:7651391}.
P29084	Expressed	Expressed	Uncertain	No	Intracellular	No	SUBCELLULAR LOCATION: Nucleus {ECO:0000269|PubMed:7651391}.
P29144	Expressed	Expressed	Expressed	No	Intracellular	No	SUBCELLULAR LOCATION: Cytoplasm {ECO:0000269|PubMed:19747897}. Nucleus {ECO:0000269|PubMed:19747897}. Note=Translocates to the nucleus in response to gamma-irradiation.
P29218	Expressed	Uncertain	Expressed	No	Intracellular	No	SUBCELLULAR LOCATION: Cytoplasm {ECO:0000269|PubMed:17068342}.
P29317	Expressed	Expressed	Expressed	Yes	Secreted	Yes	SUBCELLULAR LOCATION: Cell membrane {ECO:0000269|PubMed:18794797, ECO:0000269|PubMed:19573808, ECO:0000269|PubMed:20223987, ECO:0000269|PubMed:20861311, ECO:0000269|PubMed:34067457}; Single-pass type I membrane protein {ECO:0000255}. Cell projection, ruffle membrane {ECO:0000269|PubMed:19573808}; Single-pass type I membrane protein {ECO:0000255}. Cell projection, lamellipodium membrane {ECO:00002…
P29353	Uncertain	Expressed	Expressed	No	Intracellular	No	SUBCELLULAR LOCATION: Cytoplasm. Cell junction, focal adhesion {ECO:0000269|PubMed:35687021}.; SUBCELLULAR LOCATION: [Isoform p46Shc]: Mitochondrion matrix {ECO:0000269|PubMed:14573619}. Note=Localized to the mitochondria matrix. Targeting of isoform p46Shc to mitochondria is mediated by its first 32 amino acids, which behave as a bona fide mitochondrial targeting sequence. Isoform p52Shc and iso…
P29372	Expressed	Expressed	Expressed	No	Intracellular	No	SUBCELLULAR LOCATION: Cytoplasm {ECO:0000269|PubMed:23290262}. Mitochondrion matrix, mitochondrion nucleoid {ECO:0000269|PubMed:23290262}. Nucleus {ECO:0000269|PubMed:23290262}.
P29401	Expressed	Expressed	Expressed	No	Intracellular	No
P29590	Expressed	Expressed	Expressed	No	Membrane	Yes	SUBCELLULAR LOCATION: Nucleus. Nucleus, nucleoplasm. Cytoplasm {ECO:0000269|PubMed:27211601}. Nucleus, PML body {ECO:0000269|PubMed:20501696, ECO:0000269|PubMed:20719947, ECO:0000269|PubMed:27211601, ECO:0000269|PubMed:36373674}. Nucleus, nucleolus. Endoplasmic reticulum membrane {ECO:0000250}; Peripheral membrane protein {ECO:0000250}; Cytoplasmic side {ECO:0000250}. Early endosome membrane; Per…
P29692	Expressed	Expressed	Expressed	No	Intracellular	No	SUBCELLULAR LOCATION: [Isoform 2]: Nucleus {ECO:0000269|PubMed:21597468}.
P29966	Expressed	Expressed	Expressed	No	Membrane	Yes	SUBCELLULAR LOCATION: Cell membrane {ECO:0000269|PubMed:2034276}; Lipid-anchor {ECO:0000305}. Cytoplasm, cytoskeleton {ECO:0000305}. Cytoplasm {ECO:0000269|PubMed:2034276}. Note=PKC-dependent phosphorylation displaces MARCKS from the cell membrane and subsequent dephosphorylation is accompanied by its reassociation with the membrane. {ECO:0000269|PubMed:2034276}.
P29992	Expressed	Expressed	Expressed	No	Membrane	Yes	SUBCELLULAR LOCATION: Cell membrane {ECO:0000305|PubMed:18703424}; Lipid-anchor {ECO:0000305|PubMed:18703424}. Cytoplasm {ECO:0000269|PubMed:18703424}. Note=In testicular cells, expressed exclusively in the cytoplasm. {ECO:0000269|PubMed:18703424}.
P30038	Expressed	Expressed	Expressed	No	Intracellular	No	SUBCELLULAR LOCATION: Mitochondrion matrix.
P30040	Expressed	Expressed	Expressed	Yes	Secreted	Yes	SUBCELLULAR LOCATION: Endoplasmic reticulum lumen. Melanosome. Note=Identified by mass spectrometry in melanosome fractions from stage I to stage IV.
P30041	Expressed	Expressed	Expressed	No	Intracellular	No	SUBCELLULAR LOCATION: Cytoplasm {ECO:0000269|PubMed:16186110, ECO:0000269|PubMed:19188445, ECO:0000269|PubMed:9497358}. Lysosome {ECO:0000250|UniProtKB:O35244}. Note=Also found in lung secretory organelles (lamellar bodies). {ECO:0000250|UniProtKB:O35244}.
P30043	Expressed	Expressed	Expressed	No	Intracellular	No	SUBCELLULAR LOCATION: Cytoplasm {ECO:0000269|PubMed:38056462, ECO:0000269|PubMed:7929092}.
P30044	Expressed	Expressed	Expressed	No	Intracellular	No	SUBCELLULAR LOCATION: [Isoform Mitochondrial]: Mitochondrion {ECO:0000269|PubMed:10521424, ECO:0000269|PubMed:10751410, ECO:0000269|PubMed:31740833}.; SUBCELLULAR LOCATION: [Isoform Cytoplasmic+peroxisomal]: Cytoplasm {ECO:0000269|PubMed:10514471, ECO:0000269|PubMed:10751410}. Peroxisome matrix {ECO:0000269|PubMed:10514471, ECO:0000269|PubMed:10521424, ECO:0000269|PubMed:10751410}. Note=Imported …
P30046;A6NHG4	Expressed	Expressed	Expressed	No	Intracellular	No	SUBCELLULAR LOCATION: Cytoplasm {ECO:0000305|PubMed:8267597}. | SUBCELLULAR LOCATION: Cytoplasm {ECO:0000250}.
P30048	Expressed	Expressed	Expressed	No	Intracellular	No	SUBCELLULAR LOCATION: Mitochondrion {ECO:0000269|PubMed:33889951}. Cytoplasm {ECO:0000305|PubMed:12492477}. Early endosome {ECO:0000269|PubMed:15750338}. Note=Localizes to early endosomes in a RPS6KC1-dependent manner. {ECO:0000269|PubMed:15750338}.
P30049	Expressed	Expressed	Expressed	No	Membrane	Yes	SUBCELLULAR LOCATION: Mitochondrion. Mitochondrion inner membrane.
P30050	Expressed	Expressed	Expressed	No	Intracellular	No	SUBCELLULAR LOCATION: Cytoplasm {ECO:0000269|PubMed:23636399, ECO:0000269|PubMed:25901680}.
P30084	Expressed	Expressed	Expressed	No	Intracellular	No	SUBCELLULAR LOCATION: Mitochondrion matrix.
P30085	Expressed	Expressed	Expressed	No	Intracellular	No	SUBCELLULAR LOCATION: Nucleus {ECO:0000255|HAMAP-Rule:MF_03172, ECO:0000269|PubMed:10462544, ECO:0000269|PubMed:11912132}. Cytoplasm {ECO:0000255|HAMAP-Rule:MF_03172, ECO:0000269|PubMed:10462544, ECO:0000269|PubMed:11912132}. Note=Predominantly cytoplasmic, less than 15% nuclear. {ECO:0000269|PubMed:11912132}.
P30086	Expressed	Expressed	Expressed	No	Intracellular	No	SUBCELLULAR LOCATION: Cytoplasm {ECO:0000250}.
P30101	Expressed	Expressed	Expressed	Yes	Secreted	Yes	SUBCELLULAR LOCATION: Endoplasmic reticulum {ECO:0000269|PubMed:23826168}. Endoplasmic reticulum lumen {ECO:0000250|UniProtKB:P11598}. Melanosome {ECO:0000269|PubMed:12643545, ECO:0000269|PubMed:17081065}. Note=Identified by mass spectrometry in melanosome fractions from stage I to stage IV (PubMed:12643545). {ECO:0000269|PubMed:12643545}.
P30153	Expressed	Expressed	Expressed	No	Membrane	Yes	SUBCELLULAR LOCATION: Cytoplasm {ECO:0000250|UniProtKB:Q32PI5}. Nucleus {ECO:0000269|PubMed:30611118, ECO:0000269|PubMed:33243860, ECO:0000269|PubMed:34004147}. Chromosome {ECO:0000269|PubMed:33243860, ECO:0000269|PubMed:34004147}. Chromosome, centromere {ECO:0000269|PubMed:16580887}. Lateral cell membrane {ECO:0000269|PubMed:15525651}. Cell projection, dendrite {ECO:0000269|PubMed:15525651}. Not…
P30154	Expressed	Expressed	Expressed	No	Intracellular	No
P30260	Expressed	Expressed	Expressed	No	Intracellular	No	SUBCELLULAR LOCATION: Nucleus {ECO:0000269|PubMed:18445686}. Cytoplasm, cytoskeleton, spindle {ECO:0000269|PubMed:18445686}.
P30405	Expressed	Expressed	Expressed	No	Intracellular	No	SUBCELLULAR LOCATION: Mitochondrion matrix {ECO:0000269|PubMed:10406942}.
P30414	Expressed	Expressed	Expressed	No	Membrane	Yes	SUBCELLULAR LOCATION: Cell membrane {ECO:0000269|PubMed:8421688}.
P30419	Expressed	Expressed	Expressed	No	Membrane	Yes	SUBCELLULAR LOCATION: Cytoplasm {ECO:0000269|PubMed:9353336, ECO:0000269|PubMed:9506952}. Cytoplasm, cytosol {ECO:0000269|PubMed:9353336}. Membrane {ECO:0000269|PubMed:9506952}; Peripheral membrane protein {ECO:0000269|PubMed:9506952}. Note=Copurifies with ribosomes. {ECO:0000269|PubMed:9353336}.
P30519	Expressed	Expressed	Expressed	No	Membrane	Yes	SUBCELLULAR LOCATION: Microsome membrane {ECO:0000305|PubMed:7890772}; Single-pass type IV membrane protein {ECO:0000255}; Cytoplasmic side {ECO:0000250|UniProtKB:P09601}. Endoplasmic reticulum membrane {ECO:0000250|UniProtKB:P09601}; Single-pass type IV membrane protein {ECO:0000255}; Cytoplasmic side {ECO:0000250|UniProtKB:P09601}.
P30520	Expressed	Expressed	Expressed	No	Intracellular	No	SUBCELLULAR LOCATION: Cytoplasm {ECO:0000255|HAMAP-Rule:MF_03127}. Mitochondrion {ECO:0000250|UniProtKB:A4Z6H1}. Note=Partially associated with particulate fractions.
P30533	Expressed	Expressed	Expressed	Yes	Secreted	Yes	SUBCELLULAR LOCATION: Rough endoplasmic reticulum lumen {ECO:0000269|PubMed:7774585}. Endoplasmic reticulum-Golgi intermediate compartment lumen {ECO:0000269|PubMed:7774585}. Golgi apparatus, cis-Golgi network {ECO:0000269|PubMed:7774585}. Golgi apparatus lumen {ECO:0000269|PubMed:7774585}. Endosome lumen {ECO:0000269|PubMed:7774585}. Cell surface {ECO:0000269|PubMed:11384978}. Note=May be associ…
P30566	Expressed	Expressed	Expressed	No	Intracellular	No
P30622	Expressed	Expressed	Expressed	No	Membrane	Yes	SUBCELLULAR LOCATION: Cytoplasm {ECO:0000305}. Cytoplasm, cytoskeleton {ECO:0000269|PubMed:17889670, ECO:0000269|PubMed:21646404}. Cytoplasmic vesicle membrane {ECO:0000269|PubMed:12433698}; Peripheral membrane protein; Cytoplasmic side. Cell projection, ruffle {ECO:0000269|PubMed:12433698}. Note=Localizes to microtubule plus ends (PubMed:17889670, PubMed:21646404). Localizes preferentially to th…
P30626	Expressed	Expressed	Expressed	No	Membrane	Yes	SUBCELLULAR LOCATION: Cytoplasm. Sarcoplasmic reticulum membrane; Peripheral membrane protein; Cytoplasmic side. Note=Relocates to the sarcoplasmic reticulum membrane in response to elevated calcium levels.
P30740	Expressed	Expressed	Expressed	Yes	Secreted	Yes	SUBCELLULAR LOCATION: Secreted {ECO:0000269|PubMed:26701651}. Cytoplasm {ECO:0000269|PubMed:23269243}. Cytolytic granule {ECO:0000269|PubMed:23269243}. Early endosome {ECO:0000269|PubMed:23269243}.
P30837	Expressed	Expressed	Expressed	No	Intracellular	No	SUBCELLULAR LOCATION: Mitochondrion matrix.
P30876	Expressed	Expressed	Expressed	No	Intracellular	No	SUBCELLULAR LOCATION: Nucleus {ECO:0000269|PubMed:9852112}.
P31040	Expressed	Expressed	Expressed	No	Membrane	Yes	SUBCELLULAR LOCATION: Mitochondrion inner membrane {ECO:0000269|PubMed:37098072}; Peripheral membrane protein {ECO:0000269|PubMed:37098072}; Matrix side {ECO:0000269|PubMed:37098072}.
P31150	Expressed	Expressed	Expressed	No	Intracellular	No	SUBCELLULAR LOCATION: Cytoplasm {ECO:0000269|PubMed:19570034}. Golgi apparatus, trans-Golgi network {ECO:0000269|PubMed:19570034}.
P31153	Expressed	Expressed	Expressed	No	Intracellular	No
P31321	Expressed	Expressed	Expressed	No	Membrane	Yes	SUBCELLULAR LOCATION: Cell membrane {ECO:0000269|PubMed:23115245}.
P31323	Expressed	Expressed	Expressed	No	Membrane	Yes	SUBCELLULAR LOCATION: Cytoplasm {ECO:0000269|PubMed:21423175}. Cell membrane {ECO:0000269|PubMed:21423175}. Note=Colocalizes with PJA2 in the cytoplasm and at the cell membrane.
P31327	Uncertain	Expressed	Uncertain	Yes	Secreted	Yes	SUBCELLULAR LOCATION: Mitochondrion {ECO:0000269|PubMed:22002106}. Nucleus, nucleolus {ECO:0000269|PubMed:22002106}. Cell membrane {ECO:0000250|UniProtKB:Q8C196}; Peripheral membrane protein {ECO:0000305}; Extracellular side {ECO:0000250|UniProtKB:Q8C196}. Note=Localizes to the cell surface of hepatocytes. {ECO:0000250|UniProtKB:Q8C196}.
P31350	Expressed	Expressed	Expressed	No	Intracellular	No	SUBCELLULAR LOCATION: Cytoplasm {ECO:0000269|PubMed:22632967}. Nucleus {ECO:0000269|PubMed:22632967}. Note=Localized to the cytoplasm in S phase cells. May localize to the nucleus in G2 phase cells. {ECO:0000269|PubMed:22632967}.
P31483	Expressed	Expressed	Expressed	No	Intracellular	No	SUBCELLULAR LOCATION: Nucleus {ECO:0000269|PubMed:10613902, ECO:0000269|PubMed:15371533, ECO:0000269|PubMed:17984221, ECO:0000305|PubMed:18201561}. Cytoplasm {ECO:0000269|PubMed:17488725}. Cytoplasm, Stress granule {ECO:0000269|PubMed:10613902, ECO:0000269|PubMed:15371533, ECO:0000269|PubMed:17984221}. Note=Accumulates in cytoplasmic stress granules (SG) following cellular damage (PubMed:10613902…
P31689	Expressed	Expressed	Expressed	No	Membrane	Yes	SUBCELLULAR LOCATION: Membrane {ECO:0000305|PubMed:10816573}; Lipid-anchor {ECO:0000305|PubMed:10816573}. Cytoplasm {ECO:0000269|PubMed:10816573}. Microsome {ECO:0000250}. Nucleus {ECO:0000269|PubMed:10816573}. Cytoplasm, perinuclear region {ECO:0000269|PubMed:10816573}. Mitochondrion {ECO:0000250}. Note=Primarily associated with microsomes. A minor proportion is associated with mitochondria (By …
P31749	Expressed	Expressed	Expressed	No	Membrane	Yes	SUBCELLULAR LOCATION: Cytoplasm {ECO:0000250|UniProtKB:P31750}. Nucleus {ECO:0000269|PubMed:20333297}. Cell membrane {ECO:0000269|PubMed:20333297}. Mitochondrion intermembrane space {ECO:0000250|UniProtKB:P31750}. Note=Nucleus after activation by integrin-linked protein kinase 1 (ILK1). Nuclear translocation is enhanced by interaction with TCL1A. Phosphorylation on Tyr-176 by TNK2 results in its …
P31751	Expressed	Expressed	Expressed	No	Membrane	Yes	SUBCELLULAR LOCATION: Cytoplasm {ECO:0000269|PubMed:17565718, ECO:0000269|PubMed:23444369}. Nucleus {ECO:0000269|PubMed:17565718}. Cell membrane; Peripheral membrane protein. Early endosome {ECO:0000250|UniProtKB:Q60823}. Note=Through binding of the N-terminal PH domain to phosphatidylinositol (3,4,5)-trisphosphate (PtdIns(3,4,5)P3) or phosphatidylinositol (3,4)-bisphosphate (PtdIns(3,4)P2), recr…
P31930	Expressed	Expressed	Expressed	No	Membrane	Yes	SUBCELLULAR LOCATION: Mitochondrion inner membrane {ECO:0000250|UniProtKB:P07256}; Peripheral membrane protein {ECO:0000250|UniProtKB:P07256}; Matrix side {ECO:0000250|UniProtKB:P07256}.
P31937	Expressed	Expressed	Expressed	No	Intracellular	No	SUBCELLULAR LOCATION: Mitochondrion.
P31939	Expressed	Expressed	Expressed	No	Intracellular	No	SUBCELLULAR LOCATION: Cytoplasm, cytosol {ECO:0000250|UniProtKB:P54113}.
P31942	Expressed	Expressed	Expressed	No	Intracellular	No	SUBCELLULAR LOCATION: Nucleus {ECO:0000269|PubMed:8999868}.
P31943	Expressed	Expressed	Expressed	No	Intracellular	No	SUBCELLULAR LOCATION: Nucleus, nucleoplasm.
P31946	Expressed	Expressed	Expressed	No	Membrane	Yes	SUBCELLULAR LOCATION: Cytoplasm {ECO:0000269|PubMed:17081065}. Melanosome {ECO:0000269|PubMed:17081065}. Note=Identified by mass spectrometry in melanosome fractions from stage I to stage IV.; SUBCELLULAR LOCATION: Vacuole membrane {ECO:0000269|PubMed:11260479}. Note=(Microbial infection) Upon infection with Chlamydia trachomatis, this protein is associated with the pathogen-containing vacuole me…
P31947	Expressed	Expressed	Expressed	Yes	Secreted	Yes	SUBCELLULAR LOCATION: Cytoplasm {ECO:0000269|PubMed:24124604, ECO:0000269|PubMed:37797010}. Nucleus {ECO:0000250|UniProtKB:O70456}. Secreted {ECO:0000305|PubMed:8515476}. Note=May be secreted by a non-classical secretory pathway. {ECO:0000305|PubMed:8515476}.
P31948	Expressed	Expressed	Expressed	No	Intracellular	No	SUBCELLULAR LOCATION: Cytoplasm {ECO:0000250|UniProtKB:Q60864}. Nucleus {ECO:0000250|UniProtKB:Q60864}. Dynein axonemal particle {ECO:0000250|UniProtKB:Q7ZWU1}.
P31949	Expressed	Expressed	Expressed	No	Intracellular	No	SUBCELLULAR LOCATION: Cytoplasm {ECO:0000269|PubMed:18618420}. Nucleus {ECO:0000269|PubMed:18618420}.
P32119	Expressed	Expressed	Expressed	No	Intracellular	No	SUBCELLULAR LOCATION: Cytoplasm {ECO:0000269|PubMed:9497357}.
P32121;P49407	Expressed	Expressed	Expressed	No	Membrane	Yes	SUBCELLULAR LOCATION: Cytoplasm. Nucleus. Cell membrane. Membrane, clathrin-coated pit {ECO:0000250}. Cytoplasmic vesicle. Note=Translocates to the plasma membrane and colocalizes with antagonist-stimulated GPCRs. | SUBCELLULAR LOCATION: Cytoplasm. Nucleus. Cell membrane. Membrane, clathrin-coated pit {ECO:0000305}. Cell projection, pseudopodium {ECO:0000250}. Cytoplasmic vesicle. Note=Translocat…
P32189;Q14409	Expressed	Expressed	Expressed	No	Membrane	Yes	SUBCELLULAR LOCATION: Mitochondrion outer membrane {ECO:0000305|PubMed:15845384}; Single-pass membrane protein {ECO:0000255}. Nucleus {ECO:0000269|PubMed:15845384}. Cytoplasm, cytosol {ECO:0000305|PubMed:15845384}. Note=Glycerol kinase activity is more cytosolic in some tissues. It probably represents the expression of isoforms lacking a transmembrane domain. {ECO:0000305|PubMed:15845384}.; SUBCE…
P32321	Expressed	Expressed	Expressed	No	Intracellular	No
P32322	Expressed	Expressed	Expressed	No	Intracellular	No	SUBCELLULAR LOCATION: Mitochondrion {ECO:0000269|PubMed:19648921, ECO:0000269|PubMed:23024808}.
P32455	Uncertain	Expressed	Expressed	Yes	Secreted	Yes	SUBCELLULAR LOCATION: Cytoplasmic vesicle membrane {ECO:0000269|PubMed:29144452, ECO:0000269|PubMed:29233899, ECO:0000269|PubMed:31268602}; Lipid-anchor {ECO:0000269|PubMed:21151871}; Cytoplasmic side {ECO:0000269|PubMed:21151871}. Golgi apparatus membrane {ECO:0000269|PubMed:15937107}; Lipid-anchor {ECO:0000269|PubMed:21151871}; Cytoplasmic side {ECO:0000269|PubMed:21151871}. Cell membrane {ECO:…
P32780	Expressed	Uncertain	Expressed	No	Intracellular	No	SUBCELLULAR LOCATION: Nucleus.
P32969	Expressed	Expressed	Expressed	No	Intracellular	No	SUBCELLULAR LOCATION: Cytoplasm {ECO:0000269|PubMed:23636399}.
P33121	Expressed	Expressed	Expressed	No	Membrane	Yes	SUBCELLULAR LOCATION: Mitochondrion outer membrane {ECO:0000250}; Single-pass type III membrane protein {ECO:0000250}. Peroxisome membrane {ECO:0000250}; Single-pass type III membrane protein {ECO:0000250}. Microsome membrane {ECO:0000250}; Single-pass type III membrane protein {ECO:0000250}. Endoplasmic reticulum membrane {ECO:0000269|PubMed:24269233}; Single-pass type III membrane protein {ECO:…
P33176	Expressed	Expressed	Expressed	No	Membrane	Yes	SUBCELLULAR LOCATION: Cytoplasm, cytoskeleton {ECO:0000250|UniProtKB:Q2PQA9}. Cytolytic granule membrane {ECO:0000269|PubMed:24088571}. Lysosome membrane {ECO:0000269|PubMed:22172677, ECO:0000269|PubMed:24088571}; Peripheral membrane protein {ECO:0000305|PubMed:22172677, ECO:0000305|PubMed:24088571}; Cytoplasmic side {ECO:0000305|PubMed:22172677, ECO:0000305|PubMed:24088571}. Note=Uniformly distr…
P33240	Expressed	Expressed	Expressed	No	Intracellular	No	SUBCELLULAR LOCATION: Nucleus {ECO:0000269|PubMed:11598190, ECO:0000269|PubMed:32816001}. Note=Localized with DDX1 in cleavage bodies. {ECO:0000269|PubMed:11598190}.
P33316	Expressed	Expressed	Expressed	No	Intracellular	No	SUBCELLULAR LOCATION: [Isoform 2]: Nucleus {ECO:0000269|PubMed:8631816, ECO:0000269|PubMed:9070952}.; SUBCELLULAR LOCATION: [Isoform 3]: Mitochondrion {ECO:0000269|PubMed:8631816, ECO:0000269|PubMed:9070952}.
P33527	Uncertain	Expressed	Expressed	No	Membrane	Yes	SUBCELLULAR LOCATION: Cell membrane {ECO:0000269|PubMed:16230346, ECO:0000269|PubMed:31273342}; Multi-pass membrane protein {ECO:0000255}. Basolateral cell membrane {ECO:0000269|PubMed:9426231}; Multi-pass membrane protein {ECO:0000255}.
P33981	Expressed	Expressed	Expressed	No	Intracellular	No
P33991	Expressed	Expressed	Expressed	No	Intracellular	No	SUBCELLULAR LOCATION: Nucleus {ECO:0000305|PubMed:35585232}. Chromosome {ECO:0000305|PubMed:35585232}. Note=Associated with chromatin before the formation of nuclei and detaches from it as DNA replication progresses. {ECO:0000305|PubMed:35585232}.
P33992	Expressed	Expressed	Expressed	No	Intracellular	No	SUBCELLULAR LOCATION: Nucleus {ECO:0000305|PubMed:35585232}. Chromosome {ECO:0000305|PubMed:35585232}. Note=Associated with chromatin before the formation of nuclei and detaches from it as DNA replication progresses. {ECO:0000305|PubMed:35585232}.
P33993	Expressed	Expressed	Expressed	No	Intracellular	No	SUBCELLULAR LOCATION: Nucleus {ECO:0000305|PubMed:35585232}. Chromosome {ECO:0000305|PubMed:35585232}. Note=Associated with chromatin before the formation of nuclei and detaches from it as DNA replication progresses. {ECO:0000305|PubMed:35585232}.
P34896	Expressed	Expressed	Expressed	No	Intracellular	No	SUBCELLULAR LOCATION: Cytoplasm.
P34897	Expressed	Expressed	Expressed	No	Membrane	Yes	SUBCELLULAR LOCATION: Mitochondrion {ECO:0000269|PubMed:21876188, ECO:0000269|PubMed:24075985}. Mitochondrion matrix, mitochondrion nucleoid {ECO:0000269|PubMed:18063578}. Mitochondrion inner membrane {ECO:0000269|PubMed:21876188}. Cytoplasm {ECO:0000269|PubMed:24075985}. Nucleus {ECO:0000269|PubMed:24075985}. Note=Mainly localizes in the mitochondrion. Also found in the cytoplasm and nucleus as …
P34932	Expressed	Expressed	Expressed	No	Intracellular	No	SUBCELLULAR LOCATION: Cytoplasm {ECO:0000305}.
P34949	Expressed	Expressed	Expressed	No	Intracellular	No	SUBCELLULAR LOCATION: Cytoplasm {ECO:0000250|UniProtKB:Q924M7}.
P35080	Expressed	Expressed	Expressed	No	Intracellular	No	SUBCELLULAR LOCATION: Cytoplasm, cytoskeleton.
P35221	Expressed	Expressed	Expressed	No	Membrane	Yes	SUBCELLULAR LOCATION: Cytoplasm, cytoskeleton {ECO:0000250|UniProtKB:P26231}. Cell junction, adherens junction {ECO:0000269|PubMed:25653389}. Cell membrane {ECO:0000250|UniProtKB:P26231}; Peripheral membrane protein {ECO:0000305}; Cytoplasmic side {ECO:0000250|UniProtKB:P26231}. Cell junction {ECO:0000269|PubMed:12417594, ECO:0000269|PubMed:16184169}. Cytoplasm {ECO:0000250|UniProtKB:Q9PVF8}. Nuc…
P35232	Expressed	Expressed	Expressed	No	Membrane	Yes	SUBCELLULAR LOCATION: Mitochondrion inner membrane {ECO:0000269|PubMed:14500729, ECO:0000269|PubMed:20959514}. Nucleus {ECO:0000269|PubMed:14500729, ECO:0000269|PubMed:20959514, ECO:0000269|PubMed:31899195}. Cytoplasm {ECO:0000269|PubMed:14500729, ECO:0000269|PubMed:31899195}. Cell membrane {ECO:0000269|PubMed:22997079, ECO:0000269|PubMed:24003225}.
P35237	Expressed	Expressed	Expressed	No	Intracellular	No	SUBCELLULAR LOCATION: Cytoplasm {ECO:0000269|PubMed:14670919, ECO:0000269|PubMed:17761692, ECO:0000269|PubMed:20451170, ECO:0000269|PubMed:8486644}.
P35240	Expressed	Expressed	Expressed	No	Membrane	Yes	SUBCELLULAR LOCATION: [Isoform 1]: Cell projection, filopodium membrane; Peripheral membrane protein; Cytoplasmic side. Cell projection, ruffle membrane; Peripheral membrane protein; Cytoplasmic side. Nucleus. Note=In a fibroblastic cell line, isoform 1 is found homogeneously distributed over the entire cell, with a particularly strong staining in ruffling membranes and filopodia. Colocalizes wit…
P35241	Expressed	Expressed	Expressed	No	Membrane	Yes	SUBCELLULAR LOCATION: Cell membrane; Peripheral membrane protein; Cytoplasmic side. Cytoplasm, cytoskeleton. Cleavage furrow. Cell projection, microvillus {ECO:0000250|UniProtKB:P26043}. Cell projection, stereocilium {ECO:0000250|UniProtKB:P26043}. Note=Enriched at the stereocilium base with very low levels in the shaft of stereociliary bundles (By similarity). Highly concentrated in the undercoa…
P35244	Expressed	Expressed	Expressed	No	Intracellular	No	SUBCELLULAR LOCATION: Nucleus {ECO:0000269|PubMed:17596542, ECO:0000269|PubMed:9430682}.
P35249	Expressed	Expressed	Expressed	No	Intracellular	No	SUBCELLULAR LOCATION: Nucleus {ECO:0000305}.
P35250	Expressed	Expressed	Expressed	No	Intracellular	No	SUBCELLULAR LOCATION: Nucleus {ECO:0000305}.
P35251	Expressed	Expressed	Expressed	No	Intracellular	No	SUBCELLULAR LOCATION: Nucleus.
P35268	Expressed	Expressed	Expressed	No	Intracellular	No	SUBCELLULAR LOCATION: Cytoplasm {ECO:0000269|PubMed:23636399}.
P35269	Expressed	Expressed	Expressed	No	Intracellular	No	SUBCELLULAR LOCATION: Nucleus.
P35270	Expressed	Expressed	Expressed	No	Intracellular	No	SUBCELLULAR LOCATION: Cytoplasm.
P35568	Uncertain	Uncertain	Expressed	No	Intracellular	No	SUBCELLULAR LOCATION: Cytoplasm {ECO:0000269|PubMed:19639489}. Nucleus {ECO:0000269|PubMed:19639489}. Note=Nuclear or cytoplasmic localization of IRS1 correlates with the transition from proliferation to chondrogenic differentiation. {ECO:0000269|PubMed:19639489}.
P35579	Expressed	Expressed	Expressed	No	Membrane	Yes	SUBCELLULAR LOCATION: Cytoplasm, cytoskeleton {ECO:0000269|PubMed:22693546}. Cytoplasm, cell cortex {ECO:0000250|UniProtKB:Q8VDD5}. Cytoplasmic vesicle, secretory vesicle, Cortical granule {ECO:0000250|UniProtKB:Q8VDD5}. Cell membrane. Note=Colocalizes with actin filaments at lamellipodia margins and at the leading edge of migrating cells (PubMed:20052411). In retinal pigment epithelial cells, pr…
P35580	Expressed	Expressed	Expressed	No	Membrane	Yes	SUBCELLULAR LOCATION: Cell projection, lamellipodium {ECO:0000269|PubMed:20052411, ECO:0000269|PubMed:22480440}. Note=Colocalizes with MCC at the leading edge of migrating cells.; SUBCELLULAR LOCATION: Cell membrane {ECO:0000305|PubMed:25428876}. Note=(Microbial infection) Localizes at the surface of the cell membrane following infection by herpes simplex virus 1/HHV-1,. {ECO:0000305|PubMed:25428…
P35606	Expressed	Expressed	Expressed	No	Membrane	Yes	SUBCELLULAR LOCATION: Cytoplasm, cytosol {ECO:0000250}. Golgi apparatus membrane {ECO:0000250}; Peripheral membrane protein {ECO:0000250}; Cytoplasmic side {ECO:0000250}. Cytoplasmic vesicle, COPI-coated vesicle membrane {ECO:0000250}; Peripheral membrane protein {ECO:0000250}; Cytoplasmic side {ECO:0000250}. Note=The coatomer is cytoplasmic or polymerized on the cytoplasmic side of the Golgi, as…
P35610	Expressed	Expressed	Expressed	No	Membrane	Yes	SUBCELLULAR LOCATION: Endoplasmic reticulum membrane {ECO:0000269|PubMed:10438503, ECO:0000269|PubMed:16154994}; Multi-pass membrane protein {ECO:0000269|PubMed:32433613, ECO:0000269|PubMed:32433614}.
P35611	Expressed	Expressed	Uncertain	No	Membrane	Yes	SUBCELLULAR LOCATION: Cytoplasm, cytoskeleton. Cell membrane; Peripheral membrane protein; Cytoplasmic side.
P35613	Expressed	Expressed	Expressed	Yes	Secreted	Yes	SUBCELLULAR LOCATION: Melanosome {ECO:0000269|PubMed:17081065}. Note=Identified by mass spectrometry in melanosome fractions from stage I to stage IV. {ECO:0000269|PubMed:17081065}.; SUBCELLULAR LOCATION: [Isoform 1]: Cell membrane {ECO:0000269|PubMed:25957687}; Single-pass type I membrane protein {ECO:0000250|UniProtKB:P26453}. Photoreceptor inner segment {ECO:0000250|UniProtKB:P18572}. Cell pro…
P35637	Expressed	Expressed	Expressed	No	Intracellular	No	SUBCELLULAR LOCATION: Nucleus {ECO:0000269|PubMed:19251627, ECO:0000269|PubMed:19251628, ECO:0000269|PubMed:24204307, ECO:0000269|PubMed:25453086, ECO:0000269|PubMed:30354839}. Note=Displays a punctate pattern inside the nucleus and is excluded from nucleoli. {ECO:0000269|PubMed:25453086}.
P35658	Expressed	Expressed	Expressed	No	Intracellular	No	SUBCELLULAR LOCATION: Nucleus, nuclear pore complex {ECO:0000269|PubMed:8108440}. Note=Cytoplasmic side of the nuclear pore complex. {ECO:0000269|PubMed:8108440}.
P35659	Expressed	Expressed	Expressed	No	Intracellular	No	SUBCELLULAR LOCATION: Nucleus {ECO:0000269|PubMed:17524367, ECO:0000269|PubMed:19695025}. Note=Enriched in regions where chromatin is decondensed or sparse in the interphase nuclei.
P35914	Expressed	Expressed	Expressed	No	Intracellular	No	SUBCELLULAR LOCATION: Mitochondrion matrix {ECO:0000250|UniProtKB:P38060}. Peroxisome {ECO:0000250|UniProtKB:P38060}. Note=Unprocessed form is peroxisomal. {ECO:0000250|UniProtKB:P38060}.
P35998	Expressed	Expressed	Expressed	No	Intracellular	No	SUBCELLULAR LOCATION: Cytoplasm {ECO:0000269|PubMed:22078707}. Note=Colocalizes with TRIM5 in cytoplasmic bodies. {ECO:0000269|PubMed:22078707}.
P36404	Expressed	Expressed	Expressed	No	Membrane	Yes	SUBCELLULAR LOCATION: Mitochondrion intermembrane space {ECO:0000305|PubMed:30945270}. Cytoplasm, cytoskeleton, microtubule organizing center, centrosome. Nucleus. Cytoplasm. Note=The complex formed with ARL2BP, ARL2 and SLC25A6 is expressed in mitochondria. The complex formed with ARL2BP, ARL2 and SLC25A4 is expressed in mitochondria (By similarity). Not detected in the Golgi, nucleus and on the…
P36405	Expressed	Expressed	Expressed	No	Membrane	Yes	SUBCELLULAR LOCATION: Golgi apparatus membrane; Peripheral membrane protein; Cytoplasmic side. Cytoplasm, cytoskeleton, spindle. Nucleus. Cytoplasm, cytoskeleton, microtubule organizing center, centrosome. Cytoplasm. Cell projection, cilium {ECO:0000269|PubMed:30269812}. Note=Detected predominantly in the photoreceptor connecting cilium. Present on the mitotic spindle. Centrosome-associated throu…
P36507;A0A1B0GUL7	Expressed	Expressed	Expressed	No	Membrane	Yes	SUBCELLULAR LOCATION: Cytoplasm {ECO:0000269|PubMed:10409742}. Membrane {ECO:0000269|PubMed:10409742}; Peripheral membrane protein {ECO:0000269|PubMed:10409742}. Note=Membrane localization is probably regulated by its interaction with KSR1. {ECO:0000269|PubMed:10409742}.
P36542	Expressed	Expressed	Expressed	No	Membrane	Yes	SUBCELLULAR LOCATION: Mitochondrion inner membrane {ECO:0000250|UniProtKB:P05631}; Peripheral membrane protein {ECO:0000250|UniProtKB:P05631}; Matrix side {ECO:0000250|UniProtKB:P05631}.
P36543	Expressed	Expressed	Expressed	No	Membrane	Yes	SUBCELLULAR LOCATION: Apical cell membrane {ECO:0000269|PubMed:29993276}; Peripheral membrane protein {ECO:0000305}. Cytoplasmic vesicle, secretory vesicle, synaptic vesicle membrane {ECO:0000250|UniProtKB:Q6PCU2}; Peripheral membrane protein {ECO:0000305}. Cytoplasmic vesicle, clathrin-coated vesicle membrane {ECO:0000250|UniProtKB:Q6PCU2}; Peripheral membrane protein {ECO:0000305}.
P36551	Expressed	Expressed	Expressed	No	Membrane	Yes	SUBCELLULAR LOCATION: Mitochondrion intermembrane space {ECO:0000250|UniProtKB:Q3B7D0}.
P36578	Expressed	Expressed	Expressed	No	Intracellular	No	SUBCELLULAR LOCATION: Cytoplasm {ECO:0000269|PubMed:23636399}.
P36639	Expressed	Expressed	Expressed	No	Intracellular	No	SUBCELLULAR LOCATION: [Isoform p18]: Cytoplasm, cytosol {ECO:0000269|PubMed:12857738, ECO:0000269|PubMed:16607562, ECO:0000269|PubMed:7782328}. Mitochondrion matrix {ECO:0000269|PubMed:7782328, ECO:0000305|PubMed:12857738, ECO:0000305|PubMed:16607562}. Nucleus {ECO:0000269|PubMed:12857738, ECO:0000269|PubMed:7782328}. Note=Mostly present in cytosol (PubMed:7782328). A minor proportion is mitochon…
P36776	Expressed	Expressed	Expressed	No	Intracellular	No	SUBCELLULAR LOCATION: Mitochondrion matrix {ECO:0000255|HAMAP-Rule:MF_03120, ECO:0000269|PubMed:7961901}.
P36871	Expressed	Expressed	Expressed	No	Intracellular	No	SUBCELLULAR LOCATION: [Isoform 1]: Cytoplasm.
P36873	Expressed	Expressed	Expressed	No	Intracellular	No	SUBCELLULAR LOCATION: Cytoplasm {ECO:0000269|PubMed:11739654}. Nucleus. Nucleus, nucleolus {ECO:0000269|PubMed:11739654, ECO:0000269|PubMed:20926688, ECO:0000269|PubMed:23789093}. Nucleus, nucleoplasm {ECO:0000269|PubMed:11739654}. Nucleus speckle {ECO:0000269|PubMed:11739654}. Chromosome, centromere, kinetochore {ECO:0000269|PubMed:12529430}. Cleavage furrow {ECO:0000269|PubMed:12529430}. Midbod…
P36915	Expressed	Expressed	Expressed	No	Intracellular	No
P36954	Expressed	Expressed	Expressed	No	Intracellular	No	SUBCELLULAR LOCATION: Nucleus, nucleolus {ECO:0000269|PubMed:9852112}.
P36955	Uncertain	Uncertain	Expressed	Yes	Secreted	Yes	SUBCELLULAR LOCATION: Secreted {ECO:0000269|PubMed:17081065}. Melanosome {ECO:0000269|PubMed:17081065}. Note=Enriched in stage I melanosomes.
P36957	Expressed	Expressed	Expressed	No	Intracellular	No	SUBCELLULAR LOCATION: Mitochondrion matrix {ECO:0000305|PubMed:29211711}. Nucleus {ECO:0000269|PubMed:29211711}. Note=Mainly localizes in the mitochondrion. A small fraction localizes to the nucleus, where the 2-oxoglutarate dehydrogenase complex is required for histone succinylation. {ECO:0000269|PubMed:29211711}.
P37108	Expressed	Expressed	Expressed	No	Intracellular	No	SUBCELLULAR LOCATION: Cytoplasm.
P37198	Expressed	Expressed	Expressed	No	Intracellular	No	SUBCELLULAR LOCATION: Nucleus, nuclear pore complex {ECO:0000269|PubMed:1915414}. Cytoplasm, cytoskeleton, spindle pole {ECO:0000269|PubMed:24107630}. Nucleus envelope {ECO:0000269|PubMed:24107630}. Cytoplasm, cytoskeleton, microtubule organizing center, centrosome {ECO:0000269|PubMed:14654843, ECO:0000269|PubMed:24107630}. Note=Central region of the nuclear pore, within the transporter (PubMed:1…
P37235;P84074	Expressed	Expressed	Expressed	No	Membrane	Yes	SUBCELLULAR LOCATION: Membrane {ECO:0000305}; Lipid-anchor {ECO:0000305}. | SUBCELLULAR LOCATION: Cytoplasm, cytosol {ECO:0000250|UniProtKB:P84076, ECO:0000269|PubMed:28398555}. Membrane {ECO:0000250|UniProtKB:P84076}; Peripheral membrane protein {ECO:0000250|UniProtKB:P84076}. Note=Association with membranes is calcium-dependent (By similarity). Enriched in the perinuclear region, probably at th…
P37275;O60315	Expressed	Expressed	Expressed	No	Intracellular	No	SUBCELLULAR LOCATION: Nucleus {ECO:0000269|PubMed:20418909, ECO:0000269|PubMed:25190660}. | SUBCELLULAR LOCATION: Nucleus {ECO:0000269|PubMed:16061479, ECO:0000269|PubMed:9853615}. Chromosome {ECO:0000269|PubMed:20516212}.
P37802	Expressed	Expressed	Expressed	No	Intracellular	No
P37837	Expressed	Expressed	Expressed	No	Intracellular	No	SUBCELLULAR LOCATION: [Isoform 1]: Nucleus {ECO:0000250|UniProtKB:Q93092}. Cytoplasm {ECO:0000250|UniProtKB:Q93092}. Note=Shuttles between the nucleus and the cytoplasm. Actively transported into the nucleus in an importin alpha/beta-dependent manner. Exported into the cytoplasm by CRM1. {ECO:0000250|UniProtKB:Q93092}.; SUBCELLULAR LOCATION: [Isoform 2]: Cytoplasm {ECO:0000250|UniProtKB:Q93092}. …
P38117	Expressed	Expressed	Expressed	No	Intracellular	No	SUBCELLULAR LOCATION: Mitochondrion matrix {ECO:0000305|PubMed:25023281, ECO:0000305|PubMed:8504797}.
P38159;Q96E39	Expressed	Expressed	Expressed	No	Intracellular	No	SUBCELLULAR LOCATION: Nucleus {ECO:0000269|PubMed:19282290, ECO:0000269|PubMed:21327109, ECO:0000269|PubMed:37277488}. Note=Component of ribonucleosomes. Localizes in numerous small granules in the nucleus. | SUBCELLULAR LOCATION: Nucleus {ECO:0000250}.
P38432	Expressed	Expressed	Expressed	No	Intracellular	No	SUBCELLULAR LOCATION: Nucleus {ECO:0000269|PubMed:7679389}. Nucleus, Cajal body {ECO:0000269|PubMed:16079131, ECO:0000269|PubMed:22547674, ECO:0000269|PubMed:23726919, ECO:0000269|PubMed:7679389}.
P38571	Expressed	Expressed	Expressed	Yes	Secreted	Yes	SUBCELLULAR LOCATION: Lysosome {ECO:0000250|UniProtKB:Q64194}.
P38606	Expressed	Expressed	Expressed	No	Membrane	Yes	SUBCELLULAR LOCATION: Cytoplasm {ECO:0000269|PubMed:29668857, ECO:0000269|PubMed:33208464}. Cytoplasm, cytosol {ECO:0000250|UniProtKB:P50516}. Cytoplasmic vesicle, secretory vesicle {ECO:0000269|PubMed:23035048}. Cytoplasmic vesicle, clathrin-coated vesicle membrane {ECO:0000250|UniProtKB:P31404}; Peripheral membrane protein {ECO:0000305}. Lysosome {ECO:0000250|UniProtKB:P50516}. Note=Co-localize…
P38646	Expressed	Expressed	Expressed	No	Intracellular	No	SUBCELLULAR LOCATION: Mitochondrion {ECO:0000269|PubMed:22002106, ECO:0000269|PubMed:26702583}. Nucleus, nucleolus {ECO:0000269|PubMed:22002106, ECO:0000269|PubMed:24625977}. Cytoplasm {ECO:0000269|PubMed:24625977}. Mitochondrion matrix {ECO:0000250|UniProtKB:P48721}. Note=Found in a complex with HSPA9 and VDAC1 at the endoplasmic reticulum-mitochondria contact sites. {ECO:0000250|UniProtKB:P4872…
P38919	Expressed	Expressed	Expressed	No	Intracellular	No	SUBCELLULAR LOCATION: Nucleus {ECO:0000269|PubMed:10623621, ECO:0000269|PubMed:11991638, ECO:0000269|PubMed:22961380, ECO:0000269|PubMed:28076346, ECO:0000269|PubMed:28502770, ECO:0000269|PubMed:29301961}. Nucleus speckle {ECO:0000269|PubMed:10623621}. Cytoplasm {ECO:0000250|UniProtKB:Q3B8Q2}. Note=Nucleocytoplasmic shuttling protein. Travels to the cytoplasm as part of the exon junction complex …
P38935	Expressed	Expressed	Expressed	No	Intracellular	No	SUBCELLULAR LOCATION: Nucleus {ECO:0000269|PubMed:19299493}. Cytoplasm {ECO:0000269|PubMed:19299493}. Cell projection, axon {ECO:0000250|UniProtKB:P40694}.
P39019	Expressed	Expressed	Expressed	No	Intracellular	No	SUBCELLULAR LOCATION: Cytoplasm {ECO:0000269|PubMed:23636399}. Nucleus, nucleolus {ECO:0000269|PubMed:12586610, ECO:0000269|PubMed:17517689, ECO:0000269|PubMed:34516797}.
P39023	Expressed	Expressed	Expressed	No	Intracellular	No	SUBCELLULAR LOCATION: Nucleus, nucleolus {ECO:0000269|PubMed:16963496}. Cytoplasm {ECO:0000269|PubMed:16963496, ECO:0000269|PubMed:23636399}.
P39060	Uncertain	Expressed	Expressed	Yes	Extracellular matrix	Yes	SUBCELLULAR LOCATION: Secreted, extracellular space, extracellular matrix {ECO:0000250}. Secreted, extracellular space, extracellular matrix, basement membrane {ECO:0000250|UniProtKB:P39061}.; SUBCELLULAR LOCATION: [Non-collagenous domain 1]: Secreted, extracellular space, extracellular matrix, basement membrane {ECO:0000250|UniProtKB:P39061}. Secreted {ECO:0000250|UniProtKB:P39061}.; SUBCELLULAR…
P39656	Expressed	Expressed	Expressed	Yes	Secreted	Yes	SUBCELLULAR LOCATION: Endoplasmic reticulum membrane {ECO:0000250|UniProtKB:Q29381}; Single-pass type I membrane protein {ECO:0000250|UniProtKB:Q29381}.
P39687	Expressed	Expressed	Expressed	No	Intracellular	No	SUBCELLULAR LOCATION: Nucleus {ECO:0000269|PubMed:11830591, ECO:0000269|PubMed:18180367}. Cytoplasm {ECO:0000269|PubMed:18180367}. Endoplasmic reticulum. Note=Translocates to the cytoplasm during the process of neuritogenesis (By similarity). Shuttles between nucleus and cytoplasm. {ECO:0000250, ECO:0000269|PubMed:18180367}.
P39748	Expressed	Expressed	Expressed	No	Intracellular	No	SUBCELLULAR LOCATION: [Isoform 1]: Nucleus, nucleolus. Nucleus, nucleoplasm. Note=Resides mostly in the nucleoli and relocalizes to the nucleoplasm upon DNA damage.; SUBCELLULAR LOCATION: [Isoform FENMIT]: Mitochondrion {ECO:0000255|HAMAP-Rule:MF_03140, ECO:0000269|PubMed:23675412}.
P39880	Expressed	Expressed	Expressed	No	Intracellular	No	SUBCELLULAR LOCATION: Nucleus {ECO:0000269|PubMed:15099520}.
P40121	Expressed	Expressed	Expressed	No	Membrane	Yes	SUBCELLULAR LOCATION: Nucleus {ECO:0000269|PubMed:17081065, ECO:0000269|PubMed:18266911}. Cytoplasm {ECO:0000269|PubMed:17081065}. Melanosome {ECO:0000269|PubMed:17081065}. Cell projection, lamellipodium {ECO:0000250|UniProtKB:P24452}. Cell projection, ruffle {ECO:0000250|UniProtKB:P24452}. Note=In macrophages, may be predominantly cytoplasmic. Nuclear localization was observed in fibroblasts. In…
P40123	Expressed	Expressed	Expressed	No	Membrane	Yes	SUBCELLULAR LOCATION: Cell membrane {ECO:0000250}; Peripheral membrane protein {ECO:0000250}.
P40222	Expressed	Expressed	Expressed	No	Intracellular	No
P40227	Expressed	Expressed	Expressed	No	Intracellular	No	SUBCELLULAR LOCATION: Cytoplasm {ECO:0000269|PubMed:8034610}.
P40429	Expressed	Expressed	Expressed	No	Intracellular	No	SUBCELLULAR LOCATION: Cytoplasm {ECO:0000269|PubMed:23636399, ECO:0000305|PubMed:14567916}.
P40763	Expressed	Expressed	Expressed	No	Intracellular	No	SUBCELLULAR LOCATION: Cytoplasm {ECO:0000269|PubMed:15653507, ECO:0000269|PubMed:16285960, ECO:0000269|PubMed:28065600, ECO:0000269|PubMed:31899195}. Nucleus {ECO:0000269|PubMed:15653507, ECO:0000269|PubMed:16285960, ECO:0000269|PubMed:28065600, ECO:0000269|PubMed:29162862, ECO:0000269|PubMed:31899195}. Note=Shuttles between the nucleus and the cytoplasm (PubMed:29162862). Translocated into the n…
P40818	Uncertain	Uncertain	Expressed	No	Membrane	Yes	SUBCELLULAR LOCATION: Cytoplasm {ECO:0000269|PubMed:16520378, ECO:0000269|PubMed:17711858, ECO:0000269|PubMed:19427866, ECO:0000269|PubMed:28505279}. Nucleus {ECO:0000250|UniProtKB:Q80U87}. Endosome membrane {ECO:0000269|PubMed:16520378, ECO:0000269|PubMed:17711858}; Peripheral membrane protein {ECO:0000305}. Cell membrane {ECO:0000269|PubMed:16520378}; Peripheral membrane protein {ECO:0000305}.
P40855	Expressed	Expressed	Expressed	No	Membrane	Yes	SUBCELLULAR LOCATION: Cytoplasm {ECO:0000269|PubMed:10704444, ECO:0000269|PubMed:11259404, ECO:0000269|PubMed:15007061}. Peroxisome membrane {ECO:0000269|PubMed:10051604, ECO:0000269|PubMed:10704444, ECO:0000269|PubMed:15007061, ECO:0000269|PubMed:27181750, ECO:0000269|PubMed:9339377}; Lipid-anchor {ECO:0000269|PubMed:10051604, ECO:0000269|PubMed:9339377}; Cytoplasmic side {ECO:0000269|PubMed:100…
P40925	Expressed	Expressed	Expressed	No	Intracellular	No	SUBCELLULAR LOCATION: Cytoplasm, cytosol {ECO:0000305|PubMed:8786100}.
P40926	Expressed	Expressed	Expressed	No	Intracellular	No	SUBCELLULAR LOCATION: Mitochondrion matrix {ECO:0000250|UniProtKB:P04636}.
P40937	Expressed	Expressed	Expressed	No	Intracellular	No	SUBCELLULAR LOCATION: Nucleus {ECO:0000305}.
P40938	Expressed	Expressed	Expressed	No	Intracellular	No	SUBCELLULAR LOCATION: Nucleus {ECO:0000305}.
P40939	Expressed	Expressed	Expressed	No	Membrane	Yes	SUBCELLULAR LOCATION: Mitochondrion {ECO:0000269|PubMed:29915090}. Mitochondrion inner membrane {ECO:0000269|PubMed:29915090}. Note=Protein stability and association with mitochondrion inner membrane do not require HADHB. {ECO:0000269|PubMed:29915090}.
P41091;Q2VIR3	Expressed	Expressed	Expressed	No	Intracellular	No	SUBCELLULAR LOCATION: Cytoplasm, cytosol {ECO:0000250|UniProtKB:Q09130}.
P41208	Expressed	Expressed	Expressed	No	Intracellular	No	SUBCELLULAR LOCATION: Cytoplasm, cytoskeleton, microtubule organizing center, centrosome {ECO:0000269|PubMed:14654843, ECO:0000269|PubMed:37934472}. Cytoplasm, cytoskeleton, microtubule organizing center, centrosome, centriole {ECO:0000269|PubMed:23591820, ECO:0000269|PubMed:32110738, ECO:0000269|PubMed:32946374, ECO:0000269|PubMed:37934472}. Nucleus envelope {ECO:0000269|PubMed:23591820}. Nucleu…
P41214	Undetected	Uncertain	Expressed	No	Intracellular	No	SUBCELLULAR LOCATION: Cytoplasm {ECO:0000269|PubMed:20566627}.
P41223	Expressed	Expressed	Expressed	No	Intracellular	No	SUBCELLULAR LOCATION: Nucleus {ECO:0000269|PubMed:25091737, ECO:0000269|PubMed:28076346, ECO:0000269|PubMed:28502770}. Note=Detected in chromatin at the promoter of AR target genes. {ECO:0000305|PubMed:25091737}.
P41227	Expressed	Expressed	Expressed	No	Intracellular	No	SUBCELLULAR LOCATION: Cytoplasm {ECO:0000269|PubMed:12464182, ECO:0000269|PubMed:25489052, ECO:0000269|PubMed:25732826}. Nucleus {ECO:0000269|PubMed:12464182, ECO:0000269|PubMed:15496142, ECO:0000269|PubMed:25732826}. Note=Also present in the free cytosolic and cytoskeleton-bound polysomes. {ECO:0000269|PubMed:15496142}.
P41229	Uncertain	Expressed	Expressed	No	Intracellular	No	SUBCELLULAR LOCATION: Nucleus {ECO:0000255|PROSITE-ProRule:PRU00355, ECO:0000255|PROSITE-ProRule:PRU00537, ECO:0000269|PubMed:17468742}.
P41236;Q6NXS1	Undetected	Expressed	Expressed	No	Intracellular	No
P41250	Expressed	Expressed	Expressed	Yes	Secreted	Yes	SUBCELLULAR LOCATION: Cytoplasm {ECO:0000269|PubMed:17035524}. Cell projection, axon {ECO:0000269|PubMed:17035524}. Secreted {ECO:0000250|UniProtKB:Q9CZD3}. Secreted, extracellular exosome {ECO:0000250|UniProtKB:Q9CZD3}. Note=In transfected COS7 cells, not detected in mitochondria, nor in Golgi apparatus (PubMed:17035524). Secreted by motor neuron, possibly through the exosome pathway (By similar…
P41252	Expressed	Expressed	Expressed	No	Intracellular	No	SUBCELLULAR LOCATION: Cytoplasm {ECO:0000269|PubMed:27426735, ECO:0000269|PubMed:7721108}. Cytoplasm, cytosol {ECO:0000269|PubMed:19289464}.
P41567	Expressed	Expressed	Expressed	No	Intracellular	No	SUBCELLULAR LOCATION: Cytoplasm {ECO:0000305}.
P41743	Uncertain	Uncertain	Expressed	No	Membrane	Yes	SUBCELLULAR LOCATION: Cytoplasm {ECO:0000269|PubMed:11891849, ECO:0000269|PubMed:15695176, ECO:0000269|PubMed:9566925}. Membrane {ECO:0000269|PubMed:16452474}. Endosome {ECO:0000269|PubMed:9566925}. Nucleus {ECO:0000269|PubMed:11891849, ECO:0000269|PubMed:15695176}. Note=Transported into the endosome through interaction with SQSTM1/p62. After phosphorylation by SRC, transported into the nucleus t…
P42166	Expressed	Expressed	Expressed	No	Intracellular	No	SUBCELLULAR LOCATION: Nucleus. Chromosome. Note=Expressed diffusely throughout the nucleus.
P42224	Expressed	Expressed	Expressed	No	Intracellular	No	SUBCELLULAR LOCATION: Cytoplasm {ECO:0000269|PubMed:15322115, ECO:0000269|PubMed:26479788, ECO:0000269|PubMed:27796300, ECO:0000269|PubMed:28753426, ECO:0000269|PubMed:32209697}. Nucleus {ECO:0000269|PubMed:15322115, ECO:0000269|PubMed:26479788, ECO:0000269|PubMed:28753426, ECO:0000269|PubMed:32209697}. Note=Translocated into the nucleus upon tyrosine phosphorylation and dimerization, in response…
P42226	Uncertain	Expressed	Expressed	No	Intracellular	No	SUBCELLULAR LOCATION: Cytoplasm. Nucleus {ECO:0000269|PubMed:36758835}. Note=Translocated into the nucleus in response to phosphorylation. {ECO:0000269|PubMed:36758835}.
P42285	Expressed	Expressed	Expressed	No	Intracellular	No	SUBCELLULAR LOCATION: Nucleus, nucleoplasm {ECO:0000269|PubMed:30842217}. Nucleus, nucleolus {ECO:0000269|PubMed:12429849}. Nucleus {ECO:0000269|PubMed:16782053}. Nucleus speckle {ECO:0000269|PubMed:30842217}.
P42345	Expressed	Expressed	Expressed	No	Membrane	Yes	SUBCELLULAR LOCATION: Lysosome membrane {ECO:0000269|PubMed:18497260, ECO:0000269|PubMed:20381137, ECO:0000269|PubMed:29750193, ECO:0000269|PubMed:30956113, ECO:0000269|PubMed:31112131, ECO:0000269|PubMed:31601764, ECO:0000269|PubMed:37057673}; Peripheral membrane protein {ECO:0000269|PubMed:30956113, ECO:0000269|PubMed:31112131}; Cytoplasmic side {ECO:0000269|PubMed:30956113, ECO:0000269|PubMed:…
P42356	Undetected	Undetected	Expressed	No	Membrane	Yes	SUBCELLULAR LOCATION: Cytoplasm {ECO:0000269|PubMed:23229899, ECO:0000269|PubMed:24417819}. Cell membrane {ECO:0000269|PubMed:23229899, ECO:0000269|PubMed:24417819}. Note=Localization to the plasma membrane is mediated by the PI4K complex and association with EFR3 (EFR3A or EFR3B), TTC7 (TTC7A or TTC7B) and HYCC (HYCC1 or HYCC2) (PubMed:23229899). Localization to the plasma membrane is regulated …
P42566	Expressed	Expressed	Expressed	No	Membrane	Yes	SUBCELLULAR LOCATION: Cytoplasm. Cell membrane; Peripheral membrane protein; Cytoplasmic side. Membrane, clathrin-coated pit. Note=Recruited to the plasma membrane upon EGFR activation and localizes to coated pits. Colocalizes with UBQLN1 in ubiquitin-rich cytoplasmic aggregates that are not endocytic compartments and in cytoplasmic juxtanuclear structures called aggresomes. {ECO:0000269|PubMed:1…
P42574	Expressed	Expressed	Expressed	No	Intracellular	No	SUBCELLULAR LOCATION: Cytoplasm {ECO:0000269|PubMed:15003516}.
P42575	Expressed	Expressed	Expressed	No	Intracellular	No
P42677	Expressed	Expressed	Expressed	No	Intracellular	No	SUBCELLULAR LOCATION: Cytoplasm {ECO:0000269|PubMed:23636399}. Nucleus, nucleolus {ECO:0000269|PubMed:34516797}.
P42694	Undetected	Undetected	Expressed	No	Intracellular	No	SUBCELLULAR LOCATION: Nucleus {ECO:0000305}.
P42695	Uncertain	Expressed	Undetected	No	Intracellular	No	SUBCELLULAR LOCATION: Nucleus {ECO:0000269|PubMed:14532007}.
P42696	Expressed	Expressed	Expressed	No	Intracellular	No	SUBCELLULAR LOCATION: Nucleus, nucleolus {ECO:0000269|PubMed:12429849}.
P42704	Expressed	Expressed	Expressed	No	Membrane	Yes	SUBCELLULAR LOCATION: Mitochondrion {ECO:0000269|PubMed:19262567, ECO:0000269|PubMed:23822101}. Nucleus {ECO:0000269|PubMed:19262567}. Nucleus, nucleoplasm. Nucleus inner membrane. Nucleus outer membrane. Note=Seems to be predominantly mitochondrial.
P42765	Expressed	Expressed	Expressed	No	Intracellular	No	SUBCELLULAR LOCATION: Mitochondrion {ECO:0000269|PubMed:18371312}.
P42766	Expressed	Expressed	Expressed	No	Intracellular	No	SUBCELLULAR LOCATION: Cytoplasm {ECO:0000269|PubMed:23636399}.
P42785	Uncertain	Uncertain	Expressed	Yes	Secreted	Yes	SUBCELLULAR LOCATION: Lysosome.
P42858	Expressed	Expressed	Expressed	No	Intracellular	No	SUBCELLULAR LOCATION: [Huntingtin]: Cytoplasm {ECO:0000269|PubMed:15654337, ECO:0000269|PubMed:16476778, ECO:0000269|PubMed:7647777}. Nucleus {ECO:0000269|PubMed:15654337, ECO:0000269|PubMed:16391387}. Early endosome {ECO:0000269|PubMed:16476778}. Note=The mutant Huntingtin protein colocalizes with AKAP8L in the nuclear matrix of Huntington disease neurons. Shuttles between cytoplasm and nucleus …
P42892	Expressed	Expressed	Expressed	No	Membrane	Yes	SUBCELLULAR LOCATION: Cell membrane {ECO:0000269|PubMed:37835445}; Single-pass type II membrane protein.
P43034	Expressed	Expressed	Expressed	No	Membrane	Yes	SUBCELLULAR LOCATION: Cytoplasm, cytoskeleton. Cytoplasm, cytoskeleton, microtubule organizing center, centrosome {ECO:0000269|PubMed:14654843}. Cytoplasm, cytoskeleton, spindle {ECO:0000255|HAMAP-Rule:MF_03141}. Nucleus membrane {ECO:0000255|HAMAP-Rule:MF_03141}. Note=Redistributes to axons during neuronal development. Also localizes to the microtubules of the manchette in elongating spermatids …
P43155	Expressed	Expressed	Expressed	No	Membrane	Yes	SUBCELLULAR LOCATION: Endoplasmic reticulum {ECO:0000305}. Peroxisome {ECO:0000305}. Mitochondrion inner membrane {ECO:0000305}; Peripheral membrane protein {ECO:0000305}; Matrix side {ECO:0000305}.; SUBCELLULAR LOCATION: [Isoform 1]: Mitochondrion {ECO:0000305|PubMed:23485643}.; SUBCELLULAR LOCATION: [Isoform 2]: Peroxisome {ECO:0000305|PubMed:23485643}.
P43243	Expressed	Expressed	Expressed	No	Intracellular	No	SUBCELLULAR LOCATION: Nucleus matrix.
P43246	Expressed	Expressed	Expressed	No	Intracellular	No	SUBCELLULAR LOCATION: Nucleus {ECO:0000269|PubMed:24882211, ECO:0000269|PubMed:26300262}. Chromosome {ECO:0000269|PubMed:26300262}.
P43304	Expressed	Expressed	Expressed	No	Intracellular	No	SUBCELLULAR LOCATION: Mitochondrion.
P43307	Expressed	Expressed	Expressed	Yes	Secreted	Yes	SUBCELLULAR LOCATION: Endoplasmic reticulum membrane; Single-pass type I membrane protein.
P43487	Expressed	Expressed	Expressed	No	Intracellular	No
P43490	Expressed	Expressed	Expressed	Yes	Secreted	Yes	SUBCELLULAR LOCATION: Nucleus {ECO:0000269|PubMed:24130902}. Cytoplasm {ECO:0000250|UniProtKB:Q99KQ4}. Secreted {ECO:0000269|PubMed:21741723}. Note=Under non-inflammatory conditions, visfatin predominantly exhibits a granular pattern within the nucleus. Secreted by endothelial cells upon IL-1beta stimulation. Abundantly secreted in milk, reaching 100-fold higher concentrations compared to materna…
P43686	Expressed	Expressed	Expressed	No	Intracellular	No	SUBCELLULAR LOCATION: Cytoplasm. Nucleus.
P43897	Expressed	Expressed	Expressed	No	Intracellular	No	SUBCELLULAR LOCATION: Mitochondrion.
P45880	Expressed	Expressed	Expressed	No	Membrane	Yes	SUBCELLULAR LOCATION: Mitochondrion outer membrane {ECO:0000269|PubMed:31015432, ECO:0000269|PubMed:7539795}. Membrane {ECO:0000269|PubMed:27641616}. Note=May localize to non-mitochondrial membranes. {ECO:0000269|PubMed:27641616}.
P45954	Expressed	Expressed	Expressed	No	Intracellular	No	SUBCELLULAR LOCATION: Mitochondrion matrix {ECO:0000305|PubMed:11013134}.
P45973	Expressed	Expressed	Expressed	No	Intracellular	No	SUBCELLULAR LOCATION: Nucleus {ECO:0000269|PubMed:10460410, ECO:0000269|PubMed:19617346, ECO:0000269|PubMed:28977666}. Chromosome {ECO:0000269|PubMed:10460410}. Chromosome, centromere {ECO:0000269|PubMed:10460410, ECO:0000269|PubMed:20231385, ECO:0000269|PubMed:21346195}. Note=Colocalizes with HNRNPU in the nucleus (PubMed:19617346). Component of centromeric and pericentromeric heterochromatin. A…
P45974	Expressed	Expressed	Expressed	No	Intracellular	No	SUBCELLULAR LOCATION: Cytoplasm {ECO:0000269|PubMed:37208329}. Cytoplasm, Stress granule {ECO:0000269|PubMed:29567855}. Nucleus {ECO:0000269|PubMed:29567855, ECO:0000269|PubMed:37534934}.
P46013	Expressed	Expressed	Expressed	No	Intracellular	No	SUBCELLULAR LOCATION: Chromosome {ECO:0000269|PubMed:15896774, ECO:0000269|PubMed:22002106, ECO:0000269|PubMed:27362226, ECO:0000269|PubMed:32879492, ECO:0000269|PubMed:35513709, ECO:0000269|PubMed:39153474, ECO:0000269|PubMed:9510506}. Nucleus {ECO:0000269|PubMed:10878551, ECO:0000269|PubMed:22002106}. Nucleus, nucleolus {ECO:0000269|PubMed:10878551, ECO:0000269|PubMed:22002106, ECO:0000269|PubM…
P46060	Expressed	Expressed	Expressed	No	Intracellular	No	SUBCELLULAR LOCATION: Cytoplasm {ECO:0000269|PubMed:15037602, ECO:0000305|PubMed:8146159}. Nucleus, nucleoplasm {ECO:0000269|PubMed:8146159}. Nucleus envelope {ECO:0000269|PubMed:11854305, ECO:0000269|PubMed:15037602}. Chromosome, centromere, kinetochore {ECO:0000269|PubMed:11854305}. Cytoplasm, cytoskeleton, spindle {ECO:0000269|PubMed:11854305, ECO:0000269|PubMed:15037602}. Note=Cytoplasmic dur…
P46063	Expressed	Expressed	Expressed	No	Intracellular	No	SUBCELLULAR LOCATION: Nucleus {ECO:0000269|PubMed:35025765, ECO:0000269|PubMed:7961977}.
P46087	Expressed	Expressed	Expressed	No	Intracellular	No	SUBCELLULAR LOCATION: Nucleus, nucleolus {ECO:0000269|PubMed:12429849, ECO:0000269|PubMed:26196125, ECO:0000269|PubMed:36161484, ECO:0000269|PubMed:8089149}. Nucleus {ECO:0000269|PubMed:36161484}. Note=Localizes predominantly in the nucleolus and to a smaller extent in the nucleus. {ECO:0000269|PubMed:36161484}.
P46100	Expressed	Expressed	Expressed	No	Intracellular	No	SUBCELLULAR LOCATION: Nucleus. Chromosome, telomere. Nucleus, PML body. Note=Associated with pericentromeric heterochromatin during interphase and mitosis, probably by interacting with CBX5/HP1 alpha. Colocalizes with histone H3.3, DAXX, HIRA and ASF1A at PML-nuclear bodies. Colocalizes with cohesin (SMC1 and SMC3) and MECP2 at the maternal H19 ICR (By similarity). {ECO:0000250}.
P46108	Expressed	Expressed	Expressed	No	Membrane	Yes	SUBCELLULAR LOCATION: Cytoplasm {ECO:0000250}. Cell membrane {ECO:0000250}. Note=Translocated to the plasma membrane upon cell adhesion. {ECO:0000250}.
P46109	Expressed	Expressed	Expressed	No	Intracellular	No
P46379	Expressed	Expressed	Expressed	Yes	Secreted	Yes	SUBCELLULAR LOCATION: Cytoplasm, cytosol {ECO:0000269|PubMed:17403783, ECO:0000269|PubMed:20676083, ECO:0000269|PubMed:21636303, ECO:0000269|PubMed:29042515}. Nucleus {ECO:0000269|PubMed:14960581, ECO:0000269|PubMed:17403783, ECO:0000269|PubMed:21636303, ECO:0000269|PubMed:29042515}. Secreted, extracellular exosome {ECO:0000269|PubMed:18055229, ECO:0000269|PubMed:18852879}. Note=Normally localize…
P46459	Expressed	Expressed	Expressed	No	Intracellular	No	SUBCELLULAR LOCATION: Cytoplasm.
P46734	Expressed	Expressed	Expressed	No	Intracellular	No
P46736	Expressed	Expressed	Expressed	No	Intracellular	No	SUBCELLULAR LOCATION: Nucleus {ECO:0000269|PubMed:18077395, ECO:0000269|PubMed:19202061, ECO:0000269|PubMed:19261748, ECO:0000269|PubMed:19261749, ECO:0000269|PubMed:20656690, ECO:0000269|PubMed:24075985, ECO:0000269|PubMed:26344097}. Cytoplasm {ECO:0000269|PubMed:20656690, ECO:0000269|PubMed:24075985}. Cytoplasm, cytoskeleton, spindle pole {ECO:0000305|PubMed:26195665}. Note=Localizes at sites o…
P46776	Expressed	Expressed	Expressed	No	Intracellular	No	SUBCELLULAR LOCATION: Cytoplasm {ECO:0000269|PubMed:23636399}.
P46777	Expressed	Expressed	Expressed	No	Intracellular	No	SUBCELLULAR LOCATION: Cytoplasm {ECO:0000269|PubMed:15469983, ECO:0000269|Ref.7}. Nucleus, nucleolus {ECO:0000269|PubMed:15469983, ECO:0000269|Ref.7}. Note=Although RP5 is functional within the cytoplasm, the assembly of ribosomal subunits occurs in the nucleus. RPL5 nuclear import is mediated by IPO5/RanBP5, IPO7/RanBP7, KPNB1/importin-beta or TPNO1/Trn. {ECO:0000269|PubMed:9687515}.
P46778	Expressed	Expressed	Expressed	No	Intracellular	No	SUBCELLULAR LOCATION: Cytoplasm, cytosol {ECO:0000269|PubMed:25957688}. Cytoplasm {ECO:0000305|PubMed:23636399, ECO:0000305|PubMed:25901680}. Endoplasmic reticulum {ECO:0000250|UniProtKB:P49666}. Note=Detected on cytosolic polysomes (PubMed:25957688). Detected in ribosomes that are associated with the rough endoplasmic reticulum (By similarity). {ECO:0000250|UniProtKB:P49666, ECO:0000269|PubMed:2…
P46779	Expressed	Expressed	Expressed	No	Intracellular	No	SUBCELLULAR LOCATION: Cytoplasm {ECO:0000269|PubMed:23636399}.
P46781	Expressed	Expressed	Expressed	No	Intracellular	No	SUBCELLULAR LOCATION: Cytoplasm {ECO:0000269|PubMed:17289661, ECO:0000269|PubMed:23636399}. Nucleus, nucleolus {ECO:0000269|PubMed:34516797}. Note=Localized in cytoplasmic mRNP granules containing untranslated mRNAs. {ECO:0000269|PubMed:17289661}.
P46782	Expressed	Expressed	Expressed	No	Intracellular	No	SUBCELLULAR LOCATION: Cytoplasm {ECO:0000269|PubMed:23636399}. Nucleus, nucleolus {ECO:0000269|PubMed:34516797}.
P46783	Expressed	Expressed	Expressed	No	Intracellular	No	SUBCELLULAR LOCATION: Cytoplasm {ECO:0000269|PubMed:20159986, ECO:0000269|PubMed:23636399}. Nucleus, nucleolus {ECO:0000269|PubMed:20159986}. Note=Localized in the granular component (GC) region of the nucleolus. Methylation is required for its localization in the GC region. Colocalizes with NPS1 in the GC region of the nucleolus. {ECO:0000269|PubMed:20159986}.
P46926	Expressed	Expressed	Expressed	No	Intracellular	No	SUBCELLULAR LOCATION: Cytoplasm {ECO:0000250|UniProtKB:O88958}.
P46937	Expressed	Expressed	Expressed	No	Membrane	Yes	SUBCELLULAR LOCATION: Cytoplasm {ECO:0000269|PubMed:18158288, ECO:0000269|PubMed:18280240, ECO:0000269|PubMed:20048001, ECO:0000269|PubMed:21205866, ECO:0000269|PubMed:22525271, ECO:0000269|PubMed:25849865, ECO:0000269|PubMed:26598551, ECO:0000269|PubMed:29400695, ECO:0000269|PubMed:29695716, ECO:0000269|PubMed:31835537, ECO:0000269|PubMed:34404733}. Nucleus {ECO:0000269|PubMed:17974916, ECO:0000…
P46939	Expressed	Expressed	Expressed	No	Membrane	Yes	SUBCELLULAR LOCATION: Postsynaptic cell membrane; Peripheral membrane protein; Cytoplasmic side. Cytoplasm, cytoskeleton. Note=Neuromuscular junction.
P46940	Expressed	Expressed	Expressed	No	Membrane	Yes	SUBCELLULAR LOCATION: Cell membrane {ECO:0000269|PubMed:15355962, ECO:0000269|PubMed:29033352}. Nucleus {ECO:0000269|PubMed:20883816, ECO:0000269|PubMed:29033352}. Cytoplasm {ECO:0000269|PubMed:20883816, ECO:0000269|PubMed:29033352}. Cytoplasm, cell cortex {ECO:0000250|UniProtKB:Q9JKF1}. Apical cell membrane {ECO:0000269|PubMed:35601831}. Basolateral cell membrane {ECO:0000250|UniProtKB:Q9JKF1}. …
P46976	Expressed	Expressed	Expressed	No	Intracellular	No	SUBCELLULAR LOCATION: Cytoplasm {ECO:0000250|UniProtKB:P13280}. Nucleus {ECO:0000250|UniProtKB:P13280}. Note=Localizes to glycogen granules (glycosomes) in the cytoplasm (By similarity). Cytosolic localization is dependent on the actin cytoskeleton (By similarity). {ECO:0000250|UniProtKB:C4R941, ECO:0000250|UniProtKB:P13280}.
P46977	Expressed	Expressed	Expressed	No	Membrane	Yes	SUBCELLULAR LOCATION: Endoplasmic reticulum {ECO:0000269|PubMed:12887896}. Endoplasmic reticulum membrane {ECO:0000250|UniProtKB:P46978}; Multi-pass membrane protein {ECO:0000250|UniProtKB:P46978}.
P47755	Expressed	Expressed	Expressed	No	Intracellular	No
P47756	Expressed	Expressed	Expressed	No	Intracellular	No	SUBCELLULAR LOCATION: Cytoplasm, cytoskeleton {ECO:0000250|UniProtKB:A9XFX6}. Cytoplasm, myofibril, sarcomere {ECO:0000250|UniProtKB:A9XFX6}.
P47813;O14602	Expressed	Expressed	Expressed	No	Intracellular	No	SUBCELLULAR LOCATION: Cytoplasm {ECO:0000305}.
P47895	Expressed	Expressed	Expressed	No	Intracellular	No	SUBCELLULAR LOCATION: Cytoplasm {ECO:0000250|UniProtKB:Q9JHW9}.
P47897	Expressed	Expressed	Expressed	No	Intracellular	No	SUBCELLULAR LOCATION: Cytoplasm, cytosol {ECO:0000269|PubMed:19289464}. Cytoplasm {ECO:0000269|PubMed:10791971, ECO:0000269|PubMed:24656866}.
P47914	Expressed	Expressed	Expressed	No	Intracellular	No	SUBCELLULAR LOCATION: Cytoplasm {ECO:0000269|PubMed:23636399}.
P47985;P0C7P4	Expressed	Expressed	Expressed	No	Membrane	Yes	SUBCELLULAR LOCATION: Mitochondrion inner membrane {ECO:0000305|PubMed:31883641}; Single-pass membrane protein {ECO:0000250|UniProtKB:Q5ZLR5}. | SUBCELLULAR LOCATION: Membrane {ECO:0000255}; Single-pass membrane protein {ECO:0000255}.
P48047	Expressed	Expressed	Expressed	No	Membrane	Yes	SUBCELLULAR LOCATION: Mitochondrion {ECO:0000250}. Mitochondrion inner membrane {ECO:0000250}.
P48059	Expressed	Expressed	Expressed	No	Membrane	Yes	SUBCELLULAR LOCATION: Cell junction, focal adhesion {ECO:0000269|PubMed:12432066}. Cell membrane; Peripheral membrane protein; Cytoplasmic side.
P48147	Expressed	Expressed	Expressed	No	Intracellular	No	SUBCELLULAR LOCATION: Cytoplasm.
P48163	Expressed	Expressed	Expressed	No	Intracellular	No	SUBCELLULAR LOCATION: Cytoplasm {ECO:0000269|PubMed:8187880}.
P48444	Expressed	Expressed	Expressed	No	Membrane	Yes	SUBCELLULAR LOCATION: Cytoplasm {ECO:0000250}. Golgi apparatus membrane {ECO:0000250}; Peripheral membrane protein {ECO:0000250}; Cytoplasmic side {ECO:0000250}. Cytoplasmic vesicle, COPI-coated vesicle membrane {ECO:0000250}; Peripheral membrane protein {ECO:0000250}; Cytoplasmic side {ECO:0000250}. Note=The coatomer is cytoplasmic or polymerized on the cytoplasmic side of the Golgi, as well as …
P48449	Expressed	Expressed	Expressed	No	Membrane	Yes	SUBCELLULAR LOCATION: Endoplasmic reticulum membrane {ECO:0000269|PubMed:14766201, ECO:0000269|PubMed:15525992, ECO:0000269|PubMed:30401459}; Peripheral membrane protein {ECO:0000269|PubMed:14766201, ECO:0000269|PubMed:15525992}.
P48507	Expressed	Expressed	Expressed	No	Intracellular	No
P48556	Expressed	Expressed	Expressed	No	Intracellular	No
P48634	Expressed	Expressed	Expressed	No	Intracellular	No	SUBCELLULAR LOCATION: Cytoplasm {ECO:0000269|PubMed:15752841}. Nucleus {ECO:0000269|PubMed:15752841}.
P48637	Expressed	Expressed	Expressed	No	Intracellular	No
P48643	Expressed	Expressed	Expressed	No	Intracellular	No	SUBCELLULAR LOCATION: Cytoplasm {ECO:0000269|PubMed:20080638}. Cytoplasm, cytoskeleton, microtubule organizing center, centrosome {ECO:0000269|PubMed:14654843, ECO:0000269|PubMed:20080638}.
P48651	Expressed	Expressed	Expressed	No	Membrane	Yes	SUBCELLULAR LOCATION: Endoplasmic reticulum membrane {ECO:0000250|UniProtKB:Q99LH2}; Multi-pass membrane protein {ECO:0000250|UniProtKB:Q99LH2}. Note=Highly enriched in the mitochondria-associated membrane (MAM). {ECO:0000250|UniProtKB:Q99LH2}.
P48681	Uncertain	Undetected	Expressed	No	Intracellular	No
P48723	Expressed	Expressed	Expressed	Yes	Secreted	Yes	SUBCELLULAR LOCATION: Microsome. Endoplasmic reticulum.
P48729;Q8N752	Expressed	Expressed	Expressed	No	Intracellular	No	SUBCELLULAR LOCATION: Cytoplasm {ECO:0000269|PubMed:1409656}. Cytoplasm, cytoskeleton, microtubule organizing center, centrosome {ECO:0000269|PubMed:1409656}. Chromosome, centromere, kinetochore {ECO:0000269|PubMed:1409656}. Nucleus speckle {ECO:0000303|PubMed:18305108}. Cytoplasm, cytoskeleton, cilium basal body {ECO:0000250|UniProtKB:Q8BK63}. Cytoplasm, cytoskeleton, spindle {ECO:0000250|UniPro…
P48735	Expressed	Expressed	Expressed	No	Intracellular	No	SUBCELLULAR LOCATION: Mitochondrion {ECO:0000250|UniProtKB:P33198}.
P48739	Expressed	Expressed	Expressed	No	Membrane	Yes	SUBCELLULAR LOCATION: Golgi apparatus {ECO:0000250|UniProtKB:P53811}. Golgi apparatus membrane {ECO:0000250|UniProtKB:P53812}. Endoplasmic reticulum membrane {ECO:0000250|UniProtKB:P53812}.
P48960	Expressed	Expressed	Expressed	Yes	Secreted	Yes	SUBCELLULAR LOCATION: Cell membrane {ECO:0000250|UniProtKB:Q9Z0M6}; Multi-pass membrane protein {ECO:0000255}.; SUBCELLULAR LOCATION: [Adhesion G protein-coupled receptor E5 subunit alpha]: Secreted, extracellular space {ECO:0000305}.
P49005	Expressed	Expressed	Expressed	No	Intracellular	No	SUBCELLULAR LOCATION: Nucleus {ECO:0000269|PubMed:22801543}. Note=Recruited to DNA damage sites within 2 hours following UV irradiation. {ECO:0000269|PubMed:22801543}.
P49006	Expressed	Expressed	Expressed	No	Membrane	Yes	SUBCELLULAR LOCATION: Cytoplasm, cytoskeleton {ECO:0000250|UniProtKB:P28667}. Cell membrane {ECO:0000305|PubMed:22751924, ECO:0000305|PubMed:25255805}; Lipid-anchor {ECO:0000305|PubMed:25255805}. Note=Associates with the membrane via the insertion of the N-terminal N-myristoyl chain and the partial insertion of the effector domain. Association of the effector domain with membranes may be regulate…
P49023	Expressed	Expressed	Expressed	No	Membrane	Yes	SUBCELLULAR LOCATION: Cytoplasm, cytoskeleton {ECO:0000269|PubMed:20489202}. Cell junction, focal adhesion {ECO:0000269|PubMed:20489202, ECO:0000269|PubMed:23128389, ECO:0000269|PubMed:25015296}. Cytoplasm, cell cortex {ECO:0000250|UniProtKB:Q8VI36}. Note=Colocalizes with integrins at the cell periphery. Colocalize with PXN to membrane ruffles and the leading edge of migrating cells (PubMed:23128…
P49189	Expressed	Expressed	Expressed	No	Intracellular	No	SUBCELLULAR LOCATION: Cytoplasm, cytosol {ECO:0000250|UniProtKB:Q9JLJ3}. Cytoplasm {ECO:0000269|PubMed:1799975}.
P49207	Expressed	Expressed	Expressed	No	Intracellular	No	SUBCELLULAR LOCATION: Cytoplasm, cytosol {ECO:0000269|PubMed:25957688}. Cytoplasm {ECO:0000305|PubMed:23636399, ECO:0000305|PubMed:25901680}. Endoplasmic reticulum {ECO:0000250|UniProtKB:Q29223}. Note=Detected on cytosolic polysomes (PubMed:25957688). Detected in ribosomes that are associated with the rough endoplasmic reticulum (By similarity). {ECO:0000250|UniProtKB:Q29223, ECO:0000269|PubMed:2…
P49247	Expressed	Expressed	Expressed	No	Intracellular	No
P49257	Expressed	Expressed	Expressed	Yes	Secreted	Yes	SUBCELLULAR LOCATION: Endoplasmic reticulum-Golgi intermediate compartment membrane; Single-pass type I membrane protein. Golgi apparatus membrane; Single-pass membrane protein. Endoplasmic reticulum membrane; Single-pass type I membrane protein.
P49321	Expressed	Expressed	Expressed	No	Intracellular	No	SUBCELLULAR LOCATION: Cytoplasm {ECO:0000250|UniProtKB:Q99MD9}. Nucleus {ECO:0000250|UniProtKB:Q99MD9}.
P49327	Expressed	Expressed	Expressed	No	Intracellular	No	SUBCELLULAR LOCATION: Cytoplasm {ECO:0000269|PubMed:17081065}. Melanosome {ECO:0000269|PubMed:17081065}. Note=Identified by mass spectrometry in melanosome fractions from stage I to stage IV.
P49354	Uncertain	Expressed	Uncertain	No	Intracellular	No
P49368	Expressed	Expressed	Expressed	No	Intracellular	No	SUBCELLULAR LOCATION: Cytoplasm {ECO:0000305}.
P49406	Expressed	Expressed	Expressed	No	Intracellular	No	SUBCELLULAR LOCATION: Mitochondrion {ECO:0000269|PubMed:10600119, ECO:0000269|PubMed:11543634, ECO:0000269|PubMed:25278503, ECO:0000269|PubMed:25838379, ECO:0000269|PubMed:28892042}.
P49411	Expressed	Expressed	Expressed	No	Intracellular	No	SUBCELLULAR LOCATION: Mitochondrion {ECO:0000269|PubMed:22749352}.
P49419	Expressed	Expressed	Expressed	No	Intracellular	No	SUBCELLULAR LOCATION: [Isoform 2]: Cytoplasm, cytosol {ECO:0000269|PubMed:20207735}. Nucleus {ECO:0000269|PubMed:20207735}.; SUBCELLULAR LOCATION: [Isoform 1]: Mitochondrion {ECO:0000269|PubMed:20207735}.
P49454	Expressed	Expressed	Expressed	No	Intracellular	No	SUBCELLULAR LOCATION: Cytoplasm, perinuclear region. Nucleus matrix. Chromosome, centromere, kinetochore. Cytoplasm, cytoskeleton, spindle. Note=Relocalizes to the kinetochore/centromere (coronal surface of the outer plate) and the spindle during mitosis. Observed in nucleus during interphase but not in the nucleolus. At metaphase becomes localized to areas including kinetochore and mitotic appar…
P49458	Expressed	Expressed	Expressed	No	Intracellular	No	SUBCELLULAR LOCATION: Cytoplasm.
P49585	Expressed	Expressed	Expressed	No	Membrane	Yes	SUBCELLULAR LOCATION: Cytoplasm, cytosol {ECO:0000250|UniProtKB:P19836}. Membrane {ECO:0000250|UniProtKB:P19836}; Peripheral membrane protein {ECO:0000250|UniProtKB:P19836}. Endoplasmic reticulum membrane {ECO:0000269|PubMed:10480912}; Peripheral membrane protein {ECO:0000250|UniProtKB:P19836}. Nucleus {ECO:0000269|PubMed:10480912}. Note=It can interconvert between an inactive cytosolic form and …
P49588	Expressed	Expressed	Expressed	No	Intracellular	No	SUBCELLULAR LOCATION: Cytoplasm {ECO:0000255|HAMAP-Rule:MF_03133, ECO:0000269|PubMed:27911835, ECO:0000269|PubMed:38512451}. Nucleus {ECO:0000269|PubMed:38512451}. Note=Translocates to the nucleus in response to increased levels of lactate; nuclear translocation is dependent on KPNA4. {ECO:0000269|PubMed:38512451}.
P49589	Expressed	Expressed	Expressed	No	Intracellular	No	SUBCELLULAR LOCATION: Cytoplasm {ECO:0000269|PubMed:30824121}.
P49591	Expressed	Expressed	Expressed	No	Intracellular	No	SUBCELLULAR LOCATION: Cytoplasm {ECO:0000269|PubMed:22353712, ECO:0000269|PubMed:28236339, ECO:0000269|PubMed:34570399, ECO:0000269|PubMed:36041817}. Nucleus {ECO:0000269|PubMed:22353712, ECO:0000269|PubMed:34570399, ECO:0000269|PubMed:36041817}. Note=Predominantly cytoplasmic, but a minor proportion is also found in the nucleus. {ECO:0000269|PubMed:22353712, ECO:0000269|PubMed:34570399, ECO:0000…
P49593	Uncertain	Expressed	Expressed	No	Intracellular	No
P49642	Expressed	Expressed	Expressed	No	Intracellular	No
P49643	Expressed	Expressed	Expressed	No	Intracellular	No
P49711	Expressed	Expressed	Expressed	No	Intracellular	No	SUBCELLULAR LOCATION: Nucleus, nucleoplasm {ECO:0000269|PubMed:28319062}. Chromosome {ECO:0000269|PubMed:26321640}. Chromosome, centromere {ECO:0000269|PubMed:26321640}. Note=May translocate to the nucleolus upon cell differentiation. Associates with both centromeres and chromosomal arms during metaphase. Associates with the H19 ICR in mitotic chromosomes. May be preferentially excluded from hete…
P49720	Expressed	Expressed	Expressed	No	Intracellular	No	SUBCELLULAR LOCATION: Cytoplasm {ECO:0000269|PubMed:12181345, ECO:0000269|PubMed:34711951}. Nucleus {ECO:0000269|PubMed:12181345, ECO:0000269|PubMed:34711951}. Note=Translocated from the cytoplasm into the nucleus following interaction with AKIRIN2, which bridges the proteasome with the nuclear import receptor IPO9. {ECO:0000269|PubMed:34711951}.
P49721	Expressed	Expressed	Expressed	No	Intracellular	No	SUBCELLULAR LOCATION: Cytoplasm {ECO:0000269|PubMed:12181345, ECO:0000269|PubMed:34711951}. Nucleus {ECO:0000269|PubMed:12181345, ECO:0000269|PubMed:34711951}. Note=Translocated from the cytoplasm into the nucleus following interaction with AKIRIN2, which bridges the proteasome with the nuclear import receptor IPO9. {ECO:0000269|PubMed:34711951}.
P49736	Expressed	Expressed	Expressed	No	Intracellular	No	SUBCELLULAR LOCATION: Nucleus {ECO:0000269|PubMed:8175912}. Chromosome {ECO:0000305|PubMed:35585232}. Note=Associated with chromatin before the formation of nuclei and detaches from it as DNA replication progresses. {ECO:0000250|UniProtKB:P55861}.
P49748	Expressed	Expressed	Expressed	No	Membrane	Yes	SUBCELLULAR LOCATION: Mitochondrion inner membrane {ECO:0000269|PubMed:9461620, ECO:0000269|PubMed:9599005}; Peripheral membrane protein {ECO:0000269|PubMed:9599005}.; SUBCELLULAR LOCATION: [Isoform 2]: Mitochondrion inner membrane {ECO:0000269|PubMed:17374501}; Peripheral membrane protein {ECO:0000269|PubMed:17374501}.
P49750	Expressed	Expressed	Expressed	No	Intracellular	No	SUBCELLULAR LOCATION: Nucleus {ECO:0000269|PubMed:17890166}. Nucleus speckle {ECO:0000250}. Note=Migrates to nucleolar caps upon blockage of transcription.
P49755	Expressed	Expressed	Expressed	Yes	Secreted	Yes	SUBCELLULAR LOCATION: Endoplasmic reticulum membrane {ECO:0000269|PubMed:10852829, ECO:0000269|PubMed:12237308, ECO:0000269|PubMed:9472029}; Single-pass type I membrane protein {ECO:0000255}. Endoplasmic reticulum-Golgi intermediate compartment membrane {ECO:0000269|PubMed:12237308, ECO:0000269|PubMed:32272059, ECO:0000269|PubMed:9382861}; Single-pass type I membrane protein {ECO:0000255}. Golgi …
P49756	Expressed	Expressed	Expressed	No	Intracellular	No	SUBCELLULAR LOCATION: Nucleus speckle. Cytoplasm. Note=Colocalizes predominantly, with SFRS2 and LUC7L3 splicing factors, in nuclear speckles. Cytoplasmic localization is faint.
P49757	Uncertain	Expressed	Uncertain	No	Membrane	Yes	SUBCELLULAR LOCATION: Cell membrane {ECO:0000269|PubMed:18657069}; Peripheral membrane protein {ECO:0000305|PubMed:18657069}; Cytoplasmic side {ECO:0000305|PubMed:18657069}. Endosome membrane {ECO:0000269|PubMed:18657069}; Peripheral membrane protein {ECO:0000305|PubMed:18657069}; Cytoplasmic side {ECO:0000305|PubMed:18657069}. Note=Localizes to perinuclear endosomes in an AAK1-dependent manner. …
P49770	Expressed	Expressed	Expressed	No	Intracellular	No	SUBCELLULAR LOCATION: Cytoplasm, cytosol {ECO:0000250|UniProtKB:Q9UT76}.
P49773	Expressed	Expressed	Expressed	No	Intracellular	No	SUBCELLULAR LOCATION: Cytoplasm {ECO:0000269|PubMed:10958787, ECO:0000269|PubMed:16014379, ECO:0000269|PubMed:19112177, ECO:0000269|PubMed:8812426}. Nucleus {ECO:0000269|PubMed:10958787, ECO:0000269|PubMed:16014379, ECO:0000269|PubMed:19112177, ECO:0000269|PubMed:9770345}. Note=Interaction with CDK7 leads to a more nuclear localization. {ECO:0000269|PubMed:10958787}.
P49790	Expressed	Expressed	Expressed	No	Membrane	Yes	SUBCELLULAR LOCATION: Nucleus {ECO:0000269|PubMed:38129135}. Nucleus membrane. Nucleus, nuclear pore complex. Note=Tightly associated with the nuclear membrane and lamina (By similarity). Localized to the nucleoplasmic side of the nuclear pore complex (NPC) core structure, forming a fibrous structure called the nuclear basket. Dissociates from the NPC structure early during prophase of mitosis. I…
P49792	Expressed	Expressed	Expressed	No	Membrane	Yes	SUBCELLULAR LOCATION: Nucleus {ECO:0000269|PubMed:7775481}. Nucleus membrane {ECO:0000269|PubMed:11839768}. Nucleus, nuclear pore complex {ECO:0000269|PubMed:11839768, ECO:0000269|PubMed:20386726, ECO:0000269|PubMed:23353830, ECO:0000269|PubMed:7603572}. Nucleus envelope {ECO:0000269|PubMed:20386726}. Note=Detected in diffuse and discrete intranuclear foci (PubMed:11839768). Cytoplasmic filaments…
P49821	Expressed	Expressed	Expressed	No	Membrane	Yes	SUBCELLULAR LOCATION: Mitochondrion inner membrane {ECO:0000250|UniProtKB:P25708}; Peripheral membrane protein {ECO:0000250|UniProtKB:P25708}; Matrix side {ECO:0000250|UniProtKB:P25708}.
P49840	Expressed	Expressed	Expressed	No	Intracellular	No
P49841	Expressed	Expressed	Expressed	No	Membrane	Yes	SUBCELLULAR LOCATION: Cytoplasm {ECO:0000269|PubMed:21029237, ECO:0000269|PubMed:25169422, ECO:0000269|PubMed:35606353}. Nucleus {ECO:0000269|PubMed:15448698, ECO:0000269|PubMed:21029237}. Cell membrane {ECO:0000269|PubMed:20937854}. Note=The phosphorylated form shows localization to cytoplasm and cell membrane (PubMed:20937854). The MEMO1-RHOA-DIAPH1 signaling pathway controls localization of th…
P49848	Uncertain	Expressed	Expressed	No	Intracellular	No	SUBCELLULAR LOCATION: Nucleus.; SUBCELLULAR LOCATION: [Isoform 4]: Nucleus {ECO:0000269|PubMed:18628956}.
P49902	Expressed	Expressed	Expressed	No	Intracellular	No	SUBCELLULAR LOCATION: Cytoplasm, cytosol {ECO:0000269|PubMed:9371705}.
P49903	Uncertain	Expressed	Expressed	No	Membrane	Yes	SUBCELLULAR LOCATION: [Isoform 1]: Cell membrane {ECO:0000269|PubMed:20471958}; Peripheral membrane protein {ECO:0000305}. Nucleus membrane {ECO:0000269|PubMed:20471958}; Peripheral membrane protein {ECO:0000305}.; SUBCELLULAR LOCATION: [Isoform 2]: Cytoplasm {ECO:0000269|PubMed:20471958}.; SUBCELLULAR LOCATION: [Isoform 3]: Cytoplasm {ECO:0000269|PubMed:20471958}.; SUBCELLULAR LOCATION: [Isoform…
P49914	Uncertain	Uncertain	Expressed	No	Intracellular	No	SUBCELLULAR LOCATION: Cytoplasm.
P49915	Expressed	Expressed	Expressed	No	Intracellular	No	SUBCELLULAR LOCATION: Cytoplasm, cytosol {ECO:0000269|PubMed:8089153}.
P49916	Expressed	Expressed	Expressed	No	Intracellular	No	SUBCELLULAR LOCATION: [Isoform 1]: Mitochondrion {ECO:0000269|PubMed:10207110, ECO:0000269|PubMed:24674627}. Note=Contains an N-terminal mitochondrial transit peptide. {ECO:0000269|PubMed:10207110}.; SUBCELLULAR LOCATION: [Isoform 2]: Mitochondrion {ECO:0000305|PubMed:10207110}. Note=Contains an N-terminal mitochondrial transit peptide. {ECO:0000305|PubMed:10207110}.; SUBCELLULAR LOCATION: [Isofo…
P49959	Expressed	Expressed	Expressed	No	Intracellular	No	SUBCELLULAR LOCATION: Nucleus {ECO:0000269|PubMed:10783165, ECO:0000269|PubMed:26215093}. Chromosome {ECO:0000269|PubMed:15916964, ECO:0000269|PubMed:26215093, ECO:0000269|PubMed:26240375, ECO:0000269|PubMed:28512243, ECO:0000269|PubMed:30612738}. Chromosome, telomere {ECO:0000269|PubMed:10888888, ECO:0000269|PubMed:36050397}. Note=Localizes to DNA double-strand breaks (DSBs). {ECO:0000269|PubMed…
P50151	Uncertain	Undetected	Expressed	No	Membrane	Yes	SUBCELLULAR LOCATION: Cell membrane {ECO:0000305}; Lipid-anchor {ECO:0000305}; Cytoplasmic side {ECO:0000305}.
P50213	Expressed	Expressed	Expressed	No	Intracellular	No	SUBCELLULAR LOCATION: Mitochondrion.
P50336	Expressed	Expressed	Expressed	No	Membrane	Yes	SUBCELLULAR LOCATION: Mitochondrion inner membrane {ECO:0000250|UniProtKB:P51175}; Peripheral membrane protein {ECO:0000250|UniProtKB:P51175}; Intermembrane side {ECO:0000250|UniProtKB:P51175}.
P50395	Expressed	Expressed	Expressed	No	Membrane	Yes	SUBCELLULAR LOCATION: Cytoplasm {ECO:0000250}. Membrane {ECO:0000250}; Peripheral membrane protein {ECO:0000250}. Golgi apparatus, trans-Golgi network {ECO:0000269|PubMed:19570034}.
P50402	Expressed	Expressed	Expressed	No	Membrane	Yes	SUBCELLULAR LOCATION: Nucleus inner membrane {ECO:0000269|PubMed:19167377}; Single-pass membrane protein; Nucleoplasmic side {ECO:0000269|PubMed:19167377}. Nucleus outer membrane. Note=Colocalized with BANF1 at the central region of the assembling nuclear rim, near spindle-attachment sites. The accumulation of different intermediates of prelamin-A/C (non-farnesylated or carboxymethylated farnesyl…
P50416	Uncertain	Expressed	Expressed	No	Membrane	Yes	SUBCELLULAR LOCATION: Mitochondrion outer membrane {ECO:0000269|PubMed:11350182, ECO:0000269|PubMed:14517221}; Multi-pass membrane protein {ECO:0000255}.
P50452	Expressed	Expressed	Expressed	No	Intracellular	No	SUBCELLULAR LOCATION: Cytoplasm.
P50453	Expressed	Expressed	Expressed	No	Intracellular	No	SUBCELLULAR LOCATION: Cytoplasm.
P50454	Expressed	Expressed	Expressed	Yes	Secreted	Yes	SUBCELLULAR LOCATION: Endoplasmic reticulum lumen.
P50502;Q8NFI4;Q8IZP2	Expressed	Expressed	Expressed	No	Intracellular	No	SUBCELLULAR LOCATION: Cytoplasm {ECO:0000250}. | SUBCELLULAR LOCATION: Cytoplasm {ECO:0000305}.
P50552	Expressed	Expressed	Expressed	No	Membrane	Yes	SUBCELLULAR LOCATION: Cytoplasm. Cytoplasm, cytoskeleton. Cell junction, focal adhesion. Cell junction, tight junction {ECO:0000250}. Cell projection, lamellipodium membrane. Cell projection, filopodium membrane. Note=Targeted to stress fibers and focal adhesions through interaction with a number of proteins including MRL family members. Localizes to the plasma membrane in protruding lamellipodia…
P50570	Expressed	Expressed	Expressed	No	Membrane	Yes	SUBCELLULAR LOCATION: Cytoplasm, cytoskeleton {ECO:0000269|PubMed:15731758}. Cytoplasmic vesicle, clathrin-coated vesicle {ECO:0000269|PubMed:15731758}. Cell projection, uropodium {ECO:0000269|PubMed:18480402}. Endosome {ECO:0000269|PubMed:15731758}. Cytoplasm, cytoskeleton, microtubule organizing center, centrosome {ECO:0000269|PubMed:16227997}. Cytoplasm, cytoskeleton, microtubule organizing ce…
P50579	Expressed	Expressed	Expressed	No	Intracellular	No	SUBCELLULAR LOCATION: Cytoplasm {ECO:0000255|HAMAP-Rule:MF_03175, ECO:0000269|PubMed:21537465}. Note=About 30% of expressed METAP2 associates with polysomes.
P50613	Uncertain	Expressed	Expressed	No	Intracellular	No	SUBCELLULAR LOCATION: Nucleus {ECO:0000269|PubMed:10958787, ECO:0000269|PubMed:15695176, ECO:0000269|PubMed:19071173}. Cytoplasm {ECO:0000269|PubMed:15695176}. Cytoplasm, perinuclear region {ECO:0000269|PubMed:19071173}. Note=Colocalizes with PRKCI in the cytoplasm and nucleus (PubMed:15695176). Translocates from the nucleus to cytoplasm and perinuclear region in response to DNA-bound peptides (P…
P50747	Uncertain	Expressed	Expressed	No	Intracellular	No	SUBCELLULAR LOCATION: Cytoplasm {ECO:0000305|PubMed:7842009}. Mitochondrion {ECO:0000305|PubMed:7842009}.
P50748	Uncertain	Expressed	Expressed	No	Intracellular	No	SUBCELLULAR LOCATION: Cytoplasm. Nucleus. Chromosome, centromere, kinetochore. Cytoplasm, cytoskeleton, spindle. Note=Dynamic pattern of localization during the cell cycle. At interphase, uniformly distributed throughout the cytoplasm and nucleus. By prophase and until late stages of prometaphase, a fraction of the total pool is concentrated at kinetochores. By metaphase, detected at kinetochores…
P50851	Expressed	Expressed	Expressed	No	Membrane	Yes	SUBCELLULAR LOCATION: Cell membrane {ECO:0000250|UniProtKB:Q9ESE1}; Single-pass membrane protein {ECO:0000255}. Endoplasmic reticulum membrane {ECO:0000250|UniProtKB:Q9ESE1}; Single-pass membrane protein {ECO:0000255}. Golgi apparatus, trans-Golgi network membrane {ECO:0000269|PubMed:31263572}; Single-pass membrane protein {ECO:0000255}. Lysosome membrane {ECO:0000250|UniProtKB:Q9ESE1}; Single-pa…
P50897	Expressed	Expressed	Expressed	Yes	Secreted	Yes	SUBCELLULAR LOCATION: Lysosome {ECO:0000269|PubMed:19941651, ECO:0000269|PubMed:26731412}. Secreted {ECO:0000269|PubMed:26731412}. Golgi apparatus {ECO:0000269|PubMed:26731412}. Endoplasmic reticulum {ECO:0000269|PubMed:26731412}.
P50914	Expressed	Expressed	Expressed	No	Intracellular	No	SUBCELLULAR LOCATION: Cytoplasm {ECO:0000269|PubMed:23636399}.
P50990	Expressed	Expressed	Expressed	No	Intracellular	No	SUBCELLULAR LOCATION: Cytoplasm {ECO:0000269|PubMed:20080638}. Cytoplasm, cytoskeleton, microtubule organizing center, centrosome {ECO:0000269|PubMed:14654843, ECO:0000269|PubMed:20080638}. Cytoplasm, cytoskeleton, cilium basal body {ECO:0000250|UniProtKB:P42932}.
P50991	Expressed	Expressed	Expressed	No	Intracellular	No	SUBCELLULAR LOCATION: Cytoplasm {ECO:0000269|PubMed:17081065, ECO:0000269|PubMed:20080638}. Melanosome {ECO:0000269|PubMed:17081065}. Cytoplasm, cytoskeleton, microtubule organizing center, centrosome {ECO:0000269|PubMed:14654843, ECO:0000269|PubMed:20080638}. Cytoplasm, cytoskeleton, cilium basal body {ECO:0000250|UniProtKB:P80315}. Note=Identified by mass spectrometry in melanosome fractions fr…
P50995	Expressed	Expressed	Expressed	No	Intracellular	No	SUBCELLULAR LOCATION: Cytoplasm {ECO:0000269|PubMed:28469040}. Melanosome. Nucleus envelope. Nucleus, nucleoplasm {ECO:0000269|PubMed:28469040}. Cytoplasm, cytoskeleton, spindle. Note=Found throughout the nucleoplasm at interphase and during mitosis concentrates around the mitotic apparatus (By similarity). Elevation of intracellular calcium causes relocalization from the nucleoplasm to the nucle…
P51003	Expressed	Expressed	Expressed	No	Intracellular	No	SUBCELLULAR LOCATION: Cytoplasm. Nucleus. Note=The 90 kDa form is nuclear while the 100 kDa and the 106 kDa forms are both nuclear and cytoplasmic.
P51114	Expressed	Expressed	Expressed	No	Membrane	Yes	SUBCELLULAR LOCATION: Cytoplasm, Cytoplasmic ribonucleoprotein granule {ECO:0000269|PubMed:32706158, ECO:0000269|PubMed:39106863}. Cytoplasm, Stress granule {ECO:0000269|PubMed:20417602}. Cytoplasm {ECO:0000269|PubMed:30770808, ECO:0000269|PubMed:7781595, ECO:0000269|PubMed:9259278}. Cell projection, dendrite {ECO:0000250|UniProtKB:Q61584}. Cell projection, dendritic spine {ECO:0000250|UniProtKB:…
P51116	Expressed	Expressed	Expressed	No	Membrane	Yes	SUBCELLULAR LOCATION: Cytoplasm, Cytoplasmic ribonucleoprotein granule {ECO:0000250|UniProtKB:Q61584}. Cytoplasm {ECO:0000269|PubMed:9259278}. Postsynapse {ECO:0000250|UniProtKB:Q9WVR4}. Note=Specifically localizes to cytoplasmic ribonucleoprotein membraneless compartments (By similarity). Localization to the post-synaptic region is dependent on FMR1 (By similarity). {ECO:0000250|UniProtKB:Q61584…
P51148	Expressed	Expressed	Expressed	No	Membrane	Yes	SUBCELLULAR LOCATION: Cell membrane {ECO:0000250|UniProtKB:P20339}; Lipid-anchor {ECO:0000250|UniProtKB:P20339}; Cytoplasmic side {ECO:0000250|UniProtKB:P20339}. Early endosome membrane {ECO:0000250|UniProtKB:P20339}; Lipid-anchor {ECO:0000250|UniProtKB:P20339}. Melanosome {ECO:0000269|PubMed:17081065}. Note=Identified by mass spectrometry in melanosome fractions from stage I to stage IV. {ECO:00…
P51149	Expressed	Expressed	Expressed	No	Membrane	Yes	SUBCELLULAR LOCATION: Cytoplasmic vesicle, phagosome membrane {ECO:0000269|PubMed:12944476, ECO:0000269|PubMed:21255211}; Peripheral membrane protein {ECO:0000305}; Cytoplasmic side {ECO:0000305}. Late endosome membrane {ECO:0000269|PubMed:12944476, ECO:0000269|PubMed:14617358, ECO:0000269|PubMed:16176980, ECO:0000269|PubMed:20028791, ECO:0000269|PubMed:28325809}; Peripheral membrane protein {ECO…
P51151	Expressed	Expressed	Expressed	No	Membrane	Yes	SUBCELLULAR LOCATION: Cell membrane {ECO:0000305}; Lipid-anchor {ECO:0000305}; Cytoplasmic side {ECO:0000305}. Endoplasmic reticulum membrane {ECO:0000305}. Golgi apparatus membrane {ECO:0000305|PubMed:34793709}. Late endosome {ECO:0000269|PubMed:16176980, ECO:0000269|PubMed:34793709}. Cytoplasmic vesicle, phagosome membrane {ECO:0000305}; Lipid-anchor {ECO:0000305}; Cytoplasmic side {ECO:0000305…
P51398	Expressed	Expressed	Expressed	No	Intracellular	No	SUBCELLULAR LOCATION: Mitochondrion {ECO:0000269|PubMed:11162496, ECO:0000269|PubMed:20563667}.
P51452	Uncertain	Expressed	Uncertain	No	Intracellular	No	SUBCELLULAR LOCATION: Nucleus {ECO:0000269|PubMed:10224087, ECO:0000269|PubMed:27346674}. Cytoplasm, cytoskeleton, flagellum axoneme {ECO:0000250|UniProtKB:Q9D7X3}.
P51532	Expressed	Expressed	Expressed	No	Intracellular	No	SUBCELLULAR LOCATION: Nucleus {ECO:0000255|PROSITE-ProRule:PRU00549, ECO:0000269|PubMed:20418909, ECO:0000269|PubMed:25593309}. Note=Colocalizes with long non-coding RNA Evf2 in nuclear RNA clouds (By similarity). Localizes to sites of DNA damage (PubMed:25593309). {ECO:0000250|UniProtKB:Q3TKT4, ECO:0000269|PubMed:25593309}.
P51553	Expressed	Expressed	Expressed	No	Intracellular	No	SUBCELLULAR LOCATION: Mitochondrion {ECO:0000269|PubMed:11256614}.
P51570	Expressed	Expressed	Expressed	No	Intracellular	No
P51571	Expressed	Expressed	Expressed	Yes	Secreted	Yes	SUBCELLULAR LOCATION: Endoplasmic reticulum membrane; Single-pass type I membrane protein.
P51572	Expressed	Expressed	Expressed	No	Membrane	Yes	SUBCELLULAR LOCATION: Endoplasmic reticulum membrane {ECO:0000269|PubMed:31206022, ECO:0000269|PubMed:9334338, ECO:0000269|PubMed:9396746}; Multi-pass membrane protein {ECO:0000255}. Endoplasmic reticulum-Golgi intermediate compartment membrane {ECO:0000269|PubMed:11042173, ECO:0000269|PubMed:9396746}; Multi-pass membrane protein {ECO:0000255}. Note=May shuttle between the ER and the intermediate…
P51580	Uncertain	Undetected	Expressed	No	Intracellular	No	SUBCELLULAR LOCATION: Cytoplasm.
P51608	Uncertain	Expressed	Expressed	No	Intracellular	No	SUBCELLULAR LOCATION: Nucleus {ECO:0000250|UniProtKB:Q9Z2D6}. Note=Colocalized with methyl-CpG in the genome. Colocalized with TBL1X to the heterochromatin foci. {ECO:0000269|PubMed:28348241}.
P51610	Expressed	Expressed	Expressed	No	Intracellular	No	SUBCELLULAR LOCATION: Cytoplasm {ECO:0000269|PubMed:12235138}. Nucleus {ECO:0000269|PubMed:10623756, ECO:0000269|PubMed:12235138, ECO:0000269|PubMed:19188440, ECO:0000269|PubMed:20018852, ECO:0000269|PubMed:21285374, ECO:0000269|PubMed:23629655}. Note=HCFC1R1 modulates its subcellular localization and overexpression of HCFC1R1 leads to accumulation of HCFC1 in the cytoplasm (PubMed:12235138). Non…
P51648	Expressed	Expressed	Expressed	No	Membrane	Yes	SUBCELLULAR LOCATION: Microsome membrane {ECO:0000269|PubMed:9133646}; Single-pass membrane protein {ECO:0000305|PubMed:25047030, ECO:0000305|PubMed:9133646}. Endoplasmic reticulum membrane {ECO:0000305|PubMed:9133646}; Single-pass membrane protein {ECO:0000305|PubMed:25047030, ECO:0000305|PubMed:9133646}; Cytoplasmic side {ECO:0000250|UniProtKB:P30839}.
P51649	Expressed	Expressed	Expressed	No	Intracellular	No	SUBCELLULAR LOCATION: Mitochondrion.
P51659	Expressed	Expressed	Expressed	No	Intracellular	No	SUBCELLULAR LOCATION: Peroxisome {ECO:0000305}.
P51665	Expressed	Expressed	Expressed	No	Intracellular	No
P51692;P42229	Expressed	Expressed	Expressed	No	Intracellular	No	SUBCELLULAR LOCATION: Cytoplasm {ECO:0000269|PubMed:29844444}. Nucleus {ECO:0000269|PubMed:29844444}. Note=Translocated into the nucleus in response to phosphorylation. {ECO:0000269|PubMed:29844444}. | SUBCELLULAR LOCATION: Cytoplasm {ECO:0000269|PubMed:15534001}. Nucleus {ECO:0000269|PubMed:15534001}. Note=Translocated into the nucleus in response to phosphorylation.
P51809	Expressed	Expressed	Expressed	No	Membrane	Yes	SUBCELLULAR LOCATION: Cytoplasmic vesicle, secretory vesicle membrane {ECO:0000250}; Single-pass type IV membrane protein {ECO:0000250}. Golgi apparatus, trans-Golgi network membrane {ECO:0000250}; Single-pass type IV membrane protein {ECO:0000250}. Late endosome membrane {ECO:0000250}; Single-pass type IV membrane protein {ECO:0000250}. Lysosome membrane {ECO:0000269|PubMed:17897319}; Single-pas…
P51812	Expressed	Expressed	Expressed	No	Intracellular	No	SUBCELLULAR LOCATION: Nucleus {ECO:0000269|PubMed:17213202}. Cytoplasm {ECO:0000269|PubMed:17213202}.
P51858	Expressed	Expressed	Expressed	Yes	Secreted	Yes	SUBCELLULAR LOCATION: [Isoform 1]: Nucleus {ECO:0000269|PubMed:11751870, ECO:0000269|PubMed:26845719}. Cytoplasm {ECO:0000269|PubMed:11751870}. Secreted, extracellular exosome {ECO:0000269|PubMed:27926477}. Note=Secreted by exosomes and is located inside the exosome (PubMed:27926477). May also be secreted as free protein via an as yet unknown pathway (PubMed:27926477). {ECO:0000269|PubMed:2792647…
P51946	Undetected	Expressed	Expressed	No	Intracellular	No	SUBCELLULAR LOCATION: Nucleus.
P51948	Expressed	Expressed	Expressed	No	Intracellular	No	SUBCELLULAR LOCATION: Nucleus.
P51965;Q96LR5;Q969T4	Expressed	Undetected	Undetected	No	Intracellular	No	SUBCELLULAR LOCATION: Nucleus {ECO:0000269|PubMed:18845142}. | SUBCELLULAR LOCATION: Nucleus {ECO:0000269|PubMed:15545318}. Cytoplasm {ECO:0000269|PubMed:15545318}. Note=Shuttles between the nucleus and cytoplasm in a IPO11-dependent manner.
P51970	Expressed	Expressed	Expressed	No	Membrane	Yes	SUBCELLULAR LOCATION: Mitochondrion inner membrane {ECO:0000269|PubMed:21310150}; Peripheral membrane protein {ECO:0000269|PubMed:21310150}. Mitochondrion intermembrane space {ECO:0000269|PubMed:21310150}. Mitochondrion {ECO:0000269|PubMed:23676665}.
P51991	Expressed	Expressed	Expressed	No	Intracellular	No	SUBCELLULAR LOCATION: Nucleus {ECO:0000250}. Note=Component of ribonucleosomes.
P52209	Expressed	Expressed	Expressed	No	Intracellular	No	SUBCELLULAR LOCATION: Cytoplasm {ECO:0000250}.
P52272	Expressed	Expressed	Expressed	No	Intracellular	No	SUBCELLULAR LOCATION: Nucleus, nucleolus {ECO:0000269|Ref.5}.
P52292	Expressed	Expressed	Expressed	No	Membrane	Yes	SUBCELLULAR LOCATION: Cytoplasm {ECO:0000269|PubMed:7604027, ECO:0000269|PubMed:9020106}. Nucleus {ECO:0000269|PubMed:7604027, ECO:0000269|PubMed:9020106}.; SUBCELLULAR LOCATION: Endoplasmic reticulum membrane. Golgi apparatus membrane {ECO:0000269|PubMed:17596301}. Note=(Microbial infection) Retained in ER/Golgi membranes upon interaction with SARS-COV virus ORF6 protein. {ECO:0000269|PubMed:175…
P52294	Uncertain	Expressed	Expressed	No	Intracellular	No	SUBCELLULAR LOCATION: Cytoplasm {ECO:0000269|PubMed:7604027, ECO:0000269|PubMed:7892216}. Nucleus {ECO:0000269|PubMed:7604027, ECO:0000269|PubMed:7892216}.
P52298	Expressed	Expressed	Expressed	No	Intracellular	No	SUBCELLULAR LOCATION: Nucleus {ECO:0000269|PubMed:8601613}. Cytoplasm {ECO:0000269|PubMed:8601613}.
P52306	Expressed	Expressed	Expressed	No	Intracellular	No	SUBCELLULAR LOCATION: Cytoplasm, cytosol {ECO:0000269|PubMed:24349085}. Endoplasmic reticulum {ECO:0000269|PubMed:24349085}. Mitochondrion {ECO:0000269|PubMed:24349085}. Nucleus {ECO:0000269|PubMed:12551911}. Note=Nuclear import is dependent on complexing with a GTPase containing a C-terminal polybasic region. {ECO:0000269|PubMed:12551911}.
P52435;Q9H1A7;Q9GZM3	Expressed	Expressed	Expressed	No	Intracellular	No	SUBCELLULAR LOCATION: Nucleus {ECO:0000269|PubMed:9852112}. | SUBCELLULAR LOCATION: Nucleus {ECO:0000250}.
P52565	Expressed	Expressed	Expressed	No	Intracellular	No	SUBCELLULAR LOCATION: Cytoplasm {ECO:0000269|PubMed:23434736}.
P52597	Expressed	Expressed	Expressed	No	Intracellular	No	SUBCELLULAR LOCATION: Nucleus, nucleoplasm.
P52701	Expressed	Expressed	Expressed	No	Intracellular	No	SUBCELLULAR LOCATION: Nucleus {ECO:0000269|PubMed:23622243}. Chromosome {ECO:0000269|PubMed:23622243}. Note=Associates with H3K36me3 via its PWWP domain.
P52732	Expressed	Expressed	Expressed	No	Intracellular	No	SUBCELLULAR LOCATION: Cytoplasm {ECO:0000269|PubMed:19001501, ECO:0000269|PubMed:23857769}. Cytoplasm, cytoskeleton, spindle pole {ECO:0000269|PubMed:19001501, ECO:0000269|PubMed:37728657}.
P52758	Undetected	Uncertain	Expressed	No	Intracellular	No	SUBCELLULAR LOCATION: Cytoplasm {ECO:0000269|PubMed:8973653}. Nucleus {ECO:0000269|PubMed:8973653}. Peroxisome {ECO:0000250|UniProtKB:P52759}. Mitochondrion {ECO:0000250|UniProtKB:P52759}. Note=Mostly cytoplasmic but, in less differentiated cells occasionally nuclear. {ECO:0000269|PubMed:8973653}.
P52788	Expressed	Expressed	Expressed	No	Intracellular	No
P52789	Expressed	Expressed	Expressed	No	Membrane	Yes	SUBCELLULAR LOCATION: Mitochondrion outer membrane {ECO:0000269|PubMed:18350175}; Peripheral membrane protein {ECO:0000305}. Cytoplasm, cytosol {ECO:0000269|PubMed:18350175}. Note=The mitochondrial-binding peptide (MBP) region promotes association with the mitochondrial outer membrane (PubMed:29298880). The interaction with the mitochondrial outer membrane via the mitochondrial-binding peptide (M…
P52815	Expressed	Expressed	Expressed	No	Intracellular	No	SUBCELLULAR LOCATION: Mitochondrion matrix {ECO:0000269|PubMed:27184847, ECO:0000269|PubMed:8626705}.
P52888	Expressed	Expressed	Expressed	No	Intracellular	No	SUBCELLULAR LOCATION: Cytoplasm {ECO:0000250|UniProtKB:P47788}.
P52907	Expressed	Expressed	Expressed	No	Intracellular	No	SUBCELLULAR LOCATION: Cytoplasm, cytoskeleton {ECO:0000250|UniProtKB:A0PFK5}.
P52948	Expressed	Expressed	Expressed	No	Membrane	Yes	SUBCELLULAR LOCATION: Nucleus membrane {ECO:0000269|PubMed:10087256, ECO:0000269|PubMed:11106761, ECO:0000269|PubMed:11839768, ECO:0000269|PubMed:12191480, ECO:0000269|PubMed:12802065, ECO:0000269|PubMed:15229283, ECO:0000269|PubMed:20407419, ECO:0000269|PubMed:28221134, ECO:0000269|PubMed:33360543}; Peripheral membrane protein; Nucleoplasmic side {ECO:0000269|PubMed:11839768}. Nucleus, nuclear p…
P53004	Expressed	Expressed	Expressed	No	Intracellular	No	SUBCELLULAR LOCATION: Cytoplasm, cytosol {ECO:0000269|PubMed:7929092, ECO:0000269|PubMed:8424666}.
P53007	Expressed	Expressed	Expressed	No	Membrane	Yes	SUBCELLULAR LOCATION: Mitochondrion inner membrane {ECO:0000250|UniProtKB:Q8JZU2}; Multi-pass membrane protein {ECO:0000255}.
P53041	Expressed	Expressed	Expressed	No	Membrane	Yes	SUBCELLULAR LOCATION: Nucleus {ECO:0000269|PubMed:15383005}. Cytoplasm {ECO:0000269|PubMed:15383005, ECO:0000269|PubMed:19948726}. Cell membrane {ECO:0000269|PubMed:19948726}. Note=Predominantly nuclear (PubMed:15383005). But also present in the cytoplasm (PubMed:15383005). Translocates from the cytoplasm to the plasma membrane in a RAC1-dependent manner (PubMed:19948726). {ECO:0000269|PubMed:153…
P53350	Expressed	Expressed	Expressed	No	Intracellular	No	SUBCELLULAR LOCATION: Nucleus. Chromosome, centromere, kinetochore. Cytoplasm, cytoskeleton, microtubule organizing center, centrosome {ECO:0000269|PubMed:14654843, ECO:0000269|PubMed:24018379}. Cytoplasm, cytoskeleton, spindle {ECO:0000269|PubMed:18794143, ECO:0000269|PubMed:30715179}. Midbody {ECO:0000269|PubMed:30715179}. Note=localization at the centrosome starts at the G1/S transition (PubMe…
P53365	Expressed	Expressed	Expressed	No	Membrane	Yes	SUBCELLULAR LOCATION: Golgi apparatus {ECO:0000269|PubMed:22981988}. Golgi apparatus, trans-Golgi network membrane {ECO:0000269|PubMed:21239483, ECO:0000269|PubMed:22679020, ECO:0000269|PubMed:26507660, ECO:0000269|PubMed:30917996, ECO:0000269|PubMed:31204568}.
P53367	Expressed	Expressed	Expressed	No	Membrane	Yes	SUBCELLULAR LOCATION: Golgi apparatus {ECO:0000269|PubMed:22981988, ECO:0000269|PubMed:9038142}. Golgi apparatus, trans-Golgi network membrane {ECO:0000269|PubMed:21239483, ECO:0000269|PubMed:30917996}.
P53396	Expressed	Expressed	Expressed	No	Intracellular	No	SUBCELLULAR LOCATION: Cytoplasm, cytosol {ECO:0000269|PubMed:9116495}.
P53582	Expressed	Expressed	Expressed	No	Intracellular	No	SUBCELLULAR LOCATION: Cytoplasm {ECO:0000255|HAMAP-Rule:MF_03174}.
P53597	Expressed	Expressed	Expressed	No	Intracellular	No	SUBCELLULAR LOCATION: Mitochondrion {ECO:0000255|HAMAP-Rule:MF_03222}.
P53611	Expressed	Expressed	Expressed	No	Intracellular	No
P53618	Expressed	Expressed	Expressed	No	Membrane	Yes	SUBCELLULAR LOCATION: Cytoplasm. Golgi apparatus membrane {ECO:0000269|PubMed:11056392, ECO:0000269|PubMed:17451557, ECO:0000269|PubMed:7573041}; Peripheral membrane protein {ECO:0000269|PubMed:17451557, ECO:0000269|PubMed:18385291, ECO:0000269|PubMed:20056612}; Cytoplasmic side {ECO:0000305}. Cytoplasmic vesicle, COPI-coated vesicle membrane; Peripheral membrane protein {ECO:0000305}; Cytoplasmi…
P53621	Expressed	Expressed	Expressed	Yes	Secreted	Yes	SUBCELLULAR LOCATION: Cytoplasm {ECO:0000250}. Golgi apparatus membrane {ECO:0000250}; Peripheral membrane protein {ECO:0000250}; Cytoplasmic side {ECO:0000250}. Cytoplasmic vesicle, COPI-coated vesicle membrane {ECO:0000250}; Peripheral membrane protein {ECO:0000250}; Cytoplasmic side {ECO:0000250}. Note=The coatomer is cytoplasmic or polymerized on the cytoplasmic side of the Golgi, as well as …
P53701	Expressed	Expressed	Expressed	No	Membrane	Yes	SUBCELLULAR LOCATION: Mitochondrion inner membrane {ECO:0000305|PubMed:17033964}. Membrane {ECO:0000269|PubMed:23150584}; Lipid-anchor {ECO:0000305|PubMed:25255805, ECO:0000305|PubMed:25807930}.
P53801	Undetected	Uncertain	Expressed	Yes	Secreted	Yes	SUBCELLULAR LOCATION: Membrane {ECO:0000305}; Single-pass type I membrane protein {ECO:0000305}. Cytoplasm {ECO:0000269|PubMed:10781616}. Nucleus {ECO:0000269|PubMed:10781616}. Note=According to PubMed:10781616, it is found in the cytoplasm and the nucleus.
P53985	Expressed	Expressed	Expressed	No	Membrane	Yes	SUBCELLULAR LOCATION: Cell membrane {ECO:0000269|PubMed:10921872, ECO:0000269|PubMed:12946269, ECO:0000269|PubMed:15505343, ECO:0000269|PubMed:17127621, ECO:0000269|PubMed:24390345, ECO:0000269|PubMed:25957687}; Multi-pass membrane protein {ECO:0000269|PubMed:33333023}. Basolateral cell membrane {ECO:0000250|UniProtKB:P53987}; Multi-pass membrane protein {ECO:0000269|PubMed:33333023}. Apical cell…
P53990	Expressed	Expressed	Expressed	No	Intracellular	No	SUBCELLULAR LOCATION: Cytoplasmic vesicle {ECO:0000269|PubMed:19129479, ECO:0000269|PubMed:19129480}. Cytoplasm, cytoskeleton, microtubule organizing center, centrosome {ECO:0000269|PubMed:20719964}. Midbody {ECO:0000269|PubMed:20719964}. Nucleus envelope {ECO:0000269|PubMed:26040712, ECO:0000269|PubMed:28242692}. Note=Localizes to centrosome and midbody of dividing cells (PubMed:19129479, PubMed…
P53992	Expressed	Expressed	Expressed	No	Membrane	Yes	SUBCELLULAR LOCATION: Cytoplasmic vesicle, COPII-coated vesicle membrane {ECO:0000269|PubMed:10075675, ECO:0000269|PubMed:10329445}; Peripheral membrane protein {ECO:0000269|PubMed:10075675}; Cytoplasmic side {ECO:0000269|PubMed:10075675}. Endoplasmic reticulum membrane {ECO:0000269|PubMed:10075675, ECO:0000269|PubMed:10329445}; Peripheral membrane protein {ECO:0000269|PubMed:10075675}; Cytoplasm…
P53999	Expressed	Expressed	Expressed	No	Intracellular	No	SUBCELLULAR LOCATION: Nucleus.
P54098	Expressed	Uncertain	Expressed	No	Intracellular	No	SUBCELLULAR LOCATION: Mitochondrion {ECO:0000269|PubMed:10827171, ECO:0000269|PubMed:18063578}. Mitochondrion matrix, mitochondrion nucleoid {ECO:0000269|PubMed:18063578}.
P54132	Expressed	Undetected	Uncertain	No	Intracellular	No	SUBCELLULAR LOCATION: Nucleus {ECO:0000269|PubMed:23509288}. Note=Together with SPIDR, is redistributed in discrete nuclear DNA damage-induced foci following hydroxyurea (HU) or camptothecin (CPT) treatment. Accumulated at sites of DNA damage in a RMI complex- and SPIDR-dependent manner.
P54136	Expressed	Expressed	Expressed	No	Intracellular	No	SUBCELLULAR LOCATION: Cytoplasm {ECO:0000269|PubMed:10791971, ECO:0000269|PubMed:16055448, ECO:0000269|PubMed:16430231}. Cytoplasm, cytosol {ECO:0000269|PubMed:19289464}.
P54198	Expressed	Expressed	Expressed	No	Intracellular	No	SUBCELLULAR LOCATION: Nucleus. Nucleus, PML body. Note=Primarily, though not exclusively, localized to the nucleus. Localizes to PML bodies immediately prior to onset of senescence.
P54577	Expressed	Expressed	Expressed	No	Intracellular	No	SUBCELLULAR LOCATION: Cytoplasm {ECO:0000269|PubMed:16429158, ECO:0000269|PubMed:30304524, ECO:0000305|PubMed:9162081}. Nucleus {ECO:0000269|PubMed:22291016, ECO:0000269|PubMed:25533949}. Note=Cytoplasmic in normal conditions (PubMed:25533949). Resveratrol-binding in response to serum starvation promotes relocalization to the nucleus (PubMed:25533949). {ECO:0000269|PubMed:25533949}.
P54578	Expressed	Expressed	Expressed	No	Membrane	Yes	SUBCELLULAR LOCATION: Cytoplasm {ECO:0000269|PubMed:19106094}. Cell membrane {ECO:0000269|PubMed:19106094}; Peripheral membrane protein {ECO:0000269|PubMed:19106094}.
P54709	Expressed	Expressed	Expressed	No	Membrane	Yes	SUBCELLULAR LOCATION: Apical cell membrane {ECO:0000250|UniProtKB:Q63377}; Single-pass type II membrane protein {ECO:0000255}. Basolateral cell membrane {ECO:0000250|UniProtKB:Q63377}; Single-pass type II membrane protein {ECO:0000255}. Melanosome {ECO:0000269|PubMed:17081065}. Note=Identified by mass spectrometry in melanosome fractions from stage I to stage IV.
P54725	Expressed	Expressed	Expressed	No	Intracellular	No	SUBCELLULAR LOCATION: Nucleus.
P54727	Expressed	Expressed	Expressed	No	Intracellular	No	SUBCELLULAR LOCATION: Nucleus. Cytoplasm. Note=The intracellular distribution is cell cycle dependent. Localized to the nucleus and the cytoplasm during G1 phase. Nuclear levels decrease during S-phase; upon entering mitosis, relocalizes in the cytoplasm without association with chromatin.
P54764	Expressed	Expressed	Expressed	Yes	Secreted	Yes	SUBCELLULAR LOCATION: Cell membrane {ECO:0000250|UniProtKB:Q03137}; Single-pass type I membrane protein {ECO:0000250|UniProtKB:Q03137}. Cell projection, axon {ECO:0000250|UniProtKB:Q03137}. Cell projection, dendrite {ECO:0000250|UniProtKB:Q03137}. Postsynaptic density membrane {ECO:0000250|UniProtKB:Q03137}. Early endosome {ECO:0000250|UniProtKB:Q03137}. Cell junction, adherens junction {ECO:0000…
P54819	Expressed	Expressed	Expressed	No	Membrane	Yes	SUBCELLULAR LOCATION: Mitochondrion intermembrane space {ECO:0000255|HAMAP-Rule:MF_03168}.
P54886	Expressed	Expressed	Expressed	No	Intracellular	No	SUBCELLULAR LOCATION: Mitochondrion {ECO:0000269|PubMed:26297558, ECO:0000269|PubMed:26320891}. Mitochondrion matrix {ECO:0000269|PubMed:32770108}. Note=Exhibits puncta-like structures inside mitochondria under nutrient stress (PubMed:32770108). When cellular dependence on oxidative phosphorylation increases, forms filaments, which may increase its activity, and is sequestered in a subset of atyp…
P54920	Expressed	Expressed	Expressed	No	Membrane	Yes	SUBCELLULAR LOCATION: Cell membrane {ECO:0000269|PubMed:15980433}; Peripheral membrane protein {ECO:0000305|PubMed:15029241}.
P55010	Expressed	Expressed	Expressed	No	Intracellular	No	SUBCELLULAR LOCATION: Cytoplasm {ECO:0000305}.
P55011	Expressed	Expressed	Expressed	No	Membrane	Yes	SUBCELLULAR LOCATION: Basolateral cell membrane {ECO:0000305|PubMed:32081947, ECO:0000305|PubMed:7629105}; Multi-pass membrane protein {ECO:0000305|PubMed:32081947, ECO:0000305|PubMed:33597714}.
P55036	Expressed	Expressed	Expressed	No	Intracellular	No
P55039	Expressed	Expressed	Expressed	No	Intracellular	No	SUBCELLULAR LOCATION: Nucleus {ECO:0000269|PubMed:29915238}. Cytoplasm {ECO:0000269|PubMed:29915238}.
P55060	Expressed	Expressed	Expressed	No	Intracellular	No	SUBCELLULAR LOCATION: Cytoplasm {ECO:0000269|PubMed:9323134}. Nucleus {ECO:0000269|PubMed:9323134}. Note=Shuttles between the nucleus and the cytoplasm. {ECO:0000269|PubMed:9323134}.
P55072	Expressed	Expressed	Expressed	No	Intracellular	No	SUBCELLULAR LOCATION: Cytoplasm, cytosol {ECO:0000269|PubMed:15456787}. Endoplasmic reticulum {ECO:0000269|PubMed:15215856}. Nucleus {ECO:0000269|PubMed:23042605, ECO:0000269|PubMed:26842564}. Cytoplasm, Stress granule {ECO:0000269|PubMed:29804830}. Note=Present in the neuronal hyaline inclusion bodies specifically found in motor neurons from amyotrophic lateral sclerosis patients (PubMed:1545678…
P55081	Expressed	Expressed	Expressed	No	Intracellular	No	SUBCELLULAR LOCATION: Nucleus {ECO:0000269|PubMed:28781166}.
P55084	Expressed	Expressed	Expressed	No	Membrane	Yes	SUBCELLULAR LOCATION: Mitochondrion {ECO:0000269|PubMed:21527675}. Mitochondrion inner membrane {ECO:0000269|PubMed:21527675}. Mitochondrion outer membrane {ECO:0000269|PubMed:21527675}. Endoplasmic reticulum {ECO:0000269|PubMed:21527675}. Note=Protein stability and association with membranes require HADHA. {ECO:0000269|PubMed:29915090}.
P55145	Expressed	Expressed	Expressed	Yes	Secreted	Yes	SUBCELLULAR LOCATION: Secreted {ECO:0000269|PubMed:12794311, ECO:0000269|PubMed:18561914, ECO:0000269|PubMed:22637475, ECO:0000269|PubMed:29497057}. Endoplasmic reticulum lumen {ECO:0000305|PubMed:29497057}. Sarcoplasmic reticulum lumen {ECO:0000269|PubMed:22637475}. Note=Retained in the endoplasmic reticulum (ER), and sarcoplasmic reticulum (SR) under normal conditions (PubMed:22637475). Up-regu…
P55196	Expressed	Expressed	Expressed	No	Intracellular	No	SUBCELLULAR LOCATION: Cell junction, adherens junction {ECO:0000269|PubMed:30463011}. Note=Not found at cell-matrix AJs. {ECO:0000250|UniProtKB:O35889}.
P55209	Expressed	Expressed	Expressed	No	Intracellular	No	SUBCELLULAR LOCATION: Nucleus {ECO:0000269|PubMed:17081065, ECO:0000269|PubMed:20002496, ECO:0000269|PubMed:27599637}. Melanosome {ECO:0000269|PubMed:17081065}. Cytoplasm {ECO:0000269|PubMed:20002496, ECO:0000269|PubMed:28659470}. Note=Identified by mass spectrometry in melanosome fractions from stage I to stage IV.
P55263	Expressed	Expressed	Expressed	No	Intracellular	No	SUBCELLULAR LOCATION: [Isoform 1]: Nucleus {ECO:0000269|PubMed:19635462}.; SUBCELLULAR LOCATION: [Isoform 2]: Cytoplasm {ECO:0000269|PubMed:19635462}.
P55265	Expressed	Expressed	Expressed	No	Intracellular	No	SUBCELLULAR LOCATION: [Isoform 1]: Cytoplasm {ECO:0000269|PubMed:7565688}. Nucleus {ECO:0000269|PubMed:24753571, ECO:0000269|PubMed:7565688}. Note=Shuttles between the cytoplasm and nucleus (PubMed:24753571, PubMed:7565688). Nuclear import is mediated by TNPO1 (PubMed:24753571). {ECO:0000269|PubMed:24753571, ECO:0000269|PubMed:7565688}.; SUBCELLULAR LOCATION: [Isoform 5]: Cytoplasm {ECO:0000269|P…
P55327	Expressed	Expressed	Expressed	No	Intracellular	No
P55735	Uncertain	Expressed	Expressed	No	Membrane	Yes	SUBCELLULAR LOCATION: Cytoplasmic vesicle, COPII-coated vesicle membrane {ECO:0000269|PubMed:8972206}; Peripheral membrane protein {ECO:0000269|PubMed:8972206}; Cytoplasmic side {ECO:0000269|PubMed:8972206}. Endoplasmic reticulum membrane {ECO:0000269|PubMed:8972206}; Peripheral membrane protein {ECO:0000269|PubMed:8972206}; Cytoplasmic side {ECO:0000269|PubMed:8972206}. Nucleus, nuclear pore com…
P55769	Expressed	Expressed	Expressed	No	Intracellular	No	SUBCELLULAR LOCATION: Nucleus {ECO:0000269|PubMed:26912367, ECO:0000269|PubMed:28781166, ECO:0000269|PubMed:34516797}. Nucleus, nucleolus {ECO:0000269|PubMed:10593953, ECO:0000269|PubMed:12429849, ECO:0000269|Ref.7}. Note=Concentrated in the dense fibrillar component of the nucleolus. {ECO:0000269|PubMed:10593953}.
P55786	Expressed	Expressed	Expressed	No	Intracellular	No	SUBCELLULAR LOCATION: Cytoplasm, cytosol {ECO:0000269|PubMed:10978616}. Nucleus {ECO:0000305}.
P55795	Expressed	Expressed	Expressed	No	Intracellular	No	SUBCELLULAR LOCATION: Nucleus, nucleoplasm {ECO:0000269|PubMed:24644279}.
P55809	Expressed	Expressed	Expressed	No	Intracellular	No	SUBCELLULAR LOCATION: Mitochondrion {ECO:0000250|UniProtKB:B2GV06}.
P55854	Uncertain	Expressed	Expressed	No	Intracellular	No	SUBCELLULAR LOCATION: Cytoplasm. Nucleus. Nucleus, PML body {ECO:0000250}.
P55884	Expressed	Expressed	Expressed	No	Intracellular	No	SUBCELLULAR LOCATION: Cytoplasm {ECO:0000255|HAMAP-Rule:MF_03001}. Cytoplasm, Stress granule {ECO:0000269|PubMed:17984221}. Note=Localizes to stress granules following cellular stress. {ECO:0000269|PubMed:17984221}.
P56134	Expressed	Expressed	Expressed	No	Membrane	Yes	SUBCELLULAR LOCATION: Mitochondrion. Mitochondrion inner membrane {ECO:0000305}; Single-pass membrane protein {ECO:0000305}.
P56182	Expressed	Expressed	Expressed	No	Intracellular	No	SUBCELLULAR LOCATION: Nucleus, nucleolus {ECO:0000269|PubMed:12429849, ECO:0000269|PubMed:9192856}.
P56192	Expressed	Expressed	Expressed	No	Intracellular	No	SUBCELLULAR LOCATION: Cytoplasm, cytosol {ECO:0000269|PubMed:10791971, ECO:0000269|PubMed:19289464, ECO:0000305|PubMed:26472928}. Nucleus, nucleolus {ECO:0000269|PubMed:10791971}. Note=Localizes to the nucleolus in proliferative cells but disappears in quiescent cells. {ECO:0000269|PubMed:10791971}.
P56270	Expressed	Expressed	Expressed	No	Intracellular	No	SUBCELLULAR LOCATION: Nucleus {ECO:0000305|PubMed:10727212}. Note=In brains of Alzheimer disease patients, present in a plaque-like structures.
P56385	Uncertain	Undetected	Expressed	No	Membrane	Yes	SUBCELLULAR LOCATION: Mitochondrion. Mitochondrion inner membrane.
P56537	Expressed	Expressed	Expressed	No	Intracellular	No	SUBCELLULAR LOCATION: Cytoplasm. Nucleus, nucleolus. Note=Shuttles between cytoplasm and nucleus/nucleolus.
P56545	Expressed	Expressed	Expressed	No	Intracellular	No	SUBCELLULAR LOCATION: Nucleus {ECO:0000305}. Synapse {ECO:0000250}.
P56556	Expressed	Expressed	Expressed	No	Membrane	Yes	SUBCELLULAR LOCATION: Mitochondrion inner membrane {ECO:0000305|PubMed:12611891}; Peripheral membrane protein {ECO:0000305}; Matrix side {ECO:0000305}.
P56559	Expressed	Expressed	Expressed	No	Membrane	Yes	SUBCELLULAR LOCATION: Cell projection, filopodium. Cell membrane. Cytoplasm.
P56589	Expressed	Expressed	Expressed	No	Membrane	Yes	SUBCELLULAR LOCATION: Peroxisome membrane {ECO:0000269|PubMed:10848631, ECO:0000269|PubMed:11390669, ECO:0000269|PubMed:21768384}; Multi-pass membrane protein {ECO:0000269|PubMed:11390669}.
P56937	Expressed	Expressed	Expressed	No	Membrane	Yes	SUBCELLULAR LOCATION: Endoplasmic reticulum membrane {ECO:0000269|PubMed:12829805}; Single-pass membrane protein {ECO:0000255}.
P56945	Expressed	Expressed	Expressed	No	Intracellular	No	SUBCELLULAR LOCATION: Cell junction, focal adhesion {ECO:0000269|PubMed:12832404}. Cytoplasm {ECO:0000269|PubMed:12832404}. Cell projection, axon {ECO:0000250|UniProtKB:Q61140}. Note=Unphosphorylated form localizes in the cytoplasm (By similarity). Localizes to focal adhesion sites following integrin engagement (By similarity). {ECO:0000250|UniProtKB:Q61140}.
P57081	Expressed	Expressed	Expressed	No	Intracellular	No	SUBCELLULAR LOCATION: Nucleus {ECO:0000269|PubMed:15861136, ECO:0000269|PubMed:26751069}. Chromosome {ECO:0000269|PubMed:26751069}. Note=Localizes at the site of nascent DNA synthesis. {ECO:0000269|PubMed:26751069}.
P57088	Expressed	Expressed	Expressed	No	Membrane	Yes	SUBCELLULAR LOCATION: Endoplasmic reticulum membrane {ECO:0000269|PubMed:25612671, ECO:0000269|PubMed:26268696}; Multi-pass membrane protein {ECO:0000255}. Melanosome {ECO:0000269|PubMed:17081065}. Nucleus envelope {ECO:0000269|PubMed:25612671}. Note=Identified by mass spectrometry in melanosome fractions from stage I to stage IV. Co-localizes with RTN4 at the ER sheets. {ECO:0000269|PubMed:17081…
P57678	Expressed	Expressed	Expressed	No	Intracellular	No	SUBCELLULAR LOCATION: Cytoplasm. Nucleus. Nucleus, nucleolus. Nucleus, gem. Note=Localized in subnuclear structures next to coiled bodies, called gems, which are highly enriched in spliceosomal snRNPs and in the nucleolus.
P57737	Uncertain	Expressed	Expressed	No	Membrane	Yes	SUBCELLULAR LOCATION: Golgi apparatus membrane. Golgi apparatus, trans-Golgi network. Cytoplasmic vesicle {ECO:0000250}. Cytoplasm, cytosol {ECO:0000250}. Note=Predominantly cytosolic. Detected on vesicle-like cytoplasmic structures and on the cis-Golgi. Not associated with actin filaments.
P57740	Expressed	Expressed	Expressed	No	Membrane	Yes	SUBCELLULAR LOCATION: Nucleus membrane {ECO:0000269|PubMed:11564755, ECO:0000269|PubMed:12802065, ECO:0000269|PubMed:15229283, ECO:0000269|PubMed:26411495}. Nucleus, nuclear pore complex {ECO:0000269|PubMed:11564755, ECO:0000269|PubMed:12802065, ECO:0000269|PubMed:15229283, ECO:0000269|PubMed:26411495}. Chromosome, centromere, kinetochore {ECO:0000269|PubMed:11564755}. Note=Located on both the cy…
P57772	Expressed	Expressed	Expressed	No	Intracellular	No	SUBCELLULAR LOCATION: Cytoplasm {ECO:0000305}. Nucleus {ECO:0000305}.
P58317	Expressed	Expressed	Expressed	No	Intracellular	No	SUBCELLULAR LOCATION: Nucleus {ECO:0000305}.
P58335	Expressed	Expressed	Expressed	Yes	Secreted	Yes	SUBCELLULAR LOCATION: [Isoform 1]: Cell membrane {ECO:0000269|PubMed:12700348}; Single-pass type I membrane protein {ECO:0000255}. Note=Expressed at the cell surface. {ECO:0000269|PubMed:12700348}.; SUBCELLULAR LOCATION: [Isoform 2]: Endoplasmic reticulum membrane {ECO:0000269|PubMed:11683410}; Single-pass type I membrane protein {ECO:0000255}. Note=Expressed predominantly within the endoplasmic …
P58546	Expressed	Expressed	Expressed	No	Intracellular	No	SUBCELLULAR LOCATION: Cytoplasm {ECO:0000305}. Nucleus {ECO:0000250}. Cytoplasm, perinuclear region {ECO:0000250}.
P59998	Expressed	Expressed	Expressed	No	Intracellular	No	SUBCELLULAR LOCATION: Cytoplasm, cytoskeleton {ECO:0000269|PubMed:9359840}. Cell projection {ECO:0000269|PubMed:9359840}. Nucleus {ECO:0000269|PubMed:29925947}.
P60033	Uncertain	Uncertain	Expressed	No	Membrane	Yes	SUBCELLULAR LOCATION: Cell membrane {ECO:0000269|PubMed:1383329, ECO:0000269|PubMed:1695320, ECO:0000269|PubMed:20237408, ECO:0000269|PubMed:22307619, ECO:0000269|PubMed:2398277, ECO:0000269|PubMed:26354436}; Multi-pass membrane protein {ECO:0000255}. Basolateral cell membrane {ECO:0000269|PubMed:20375010}; Multi-pass membrane protein {ECO:0000255}. Note=Associates with CLDN1 and the CLDN1-CD81 c…
P60059	Expressed	Expressed	Expressed	No	Membrane	Yes	SUBCELLULAR LOCATION: Endoplasmic reticulum membrane {ECO:0000269|PubMed:36261522}; Single-pass membrane protein {ECO:0000255}.
P60174	Expressed	Expressed	Expressed	No	Intracellular	No	SUBCELLULAR LOCATION: Cytoplasm {ECO:0000255|PROSITE-ProRule:PRU10127}.
P60228	Expressed	Expressed	Expressed	No	Intracellular	No	SUBCELLULAR LOCATION: Cytoplasm. Nucleus, PML body.
P60468	Uncertain	Expressed	Expressed	No	Membrane	Yes	SUBCELLULAR LOCATION: Endoplasmic reticulum membrane {ECO:0000269|PubMed:12475939, ECO:0000269|PubMed:27044890}; Single-pass membrane protein {ECO:0000255}.
P60510	Expressed	Expressed	Expressed	No	Intracellular	No	SUBCELLULAR LOCATION: Cytoplasm. Nucleus. Cytoplasm, cytoskeleton, microtubule organizing center, centrosome.
P60520	Expressed	Expressed	Expressed	No	Membrane	Yes	SUBCELLULAR LOCATION: Cytoplasmic vesicle, autophagosome {ECO:0000269|PubMed:12507496, ECO:0000269|PubMed:15169837, ECO:0000269|PubMed:17580304, ECO:0000269|PubMed:19056683, ECO:0000269|PubMed:22311637, ECO:0000269|PubMed:31709703}. Endoplasmic reticulum membrane {ECO:0000269|PubMed:30990354}. Golgi apparatus {ECO:0000250|UniProtKB:P60519}.
P60604	Expressed	Expressed	Expressed	No	Intracellular	No	SUBCELLULAR LOCATION: Endoplasmic reticulum {ECO:0000269|PubMed:23223569}. Lipid droplet {ECO:0000269|PubMed:21127063, ECO:0000269|PubMed:23223569}.
P60660	Expressed	Expressed	Expressed	No	Intracellular	No
P60709	Expressed	Expressed	Expressed	No	Intracellular	No	SUBCELLULAR LOCATION: Cytoplasm, cytoskeleton {ECO:0000269|PubMed:11687588, ECO:0000269|PubMed:17289661}. Nucleus {ECO:0000269|PubMed:11687588, ECO:0000269|PubMed:29925947}. Note=Localized in cytoplasmic mRNP granules containing untranslated mRNAs. {ECO:0000269|PubMed:17289661}.
P60842	Expressed	Expressed	Expressed	No	Membrane	Yes	SUBCELLULAR LOCATION: Cytoplasm, perinuclear region {ECO:0000269|PubMed:20156963}. Cell membrane {ECO:0000269|PubMed:20156963}. Cytoplasm, Stress granule {ECO:0000269|PubMed:20156963}. Note=Colocalizes with PKP1 in stress granules following arsenate or hydrogen peroxide treatment. {ECO:0000269|PubMed:20156963}.
P60866	Expressed	Expressed	Expressed	No	Intracellular	No	SUBCELLULAR LOCATION: Cytoplasm {ECO:0000269|PubMed:23636399}.
P60891	Expressed	Expressed	Expressed	No	Intracellular	No
P60900	Expressed	Expressed	Expressed	No	Intracellular	No	SUBCELLULAR LOCATION: Cytoplasm {ECO:0000250|UniProtKB:Q9QUM9, ECO:0000269|PubMed:12181345}. Nucleus {ECO:0000269|PubMed:12181345, ECO:0000269|PubMed:34711951}. Note=Translocated from the cytoplasm into the nucleus following interaction with AKIRIN2, which bridges the proteasome with the nuclear import receptor IPO9 (PubMed:34711951). Colocalizes with TRIM5 in cytoplasmic bodies (By similarity). …
P60903	Expressed	Expressed	Expressed	No	Intracellular	No
P60953	Expressed	Expressed	Expressed	No	Membrane	Yes	SUBCELLULAR LOCATION: Cell membrane {ECO:0000269|PubMed:22843693}; Lipid-anchor {ECO:0000305}; Cytoplasmic side {ECO:0000305}. Cytoplasm, cytoskeleton, microtubule organizing center, centrosome {ECO:0000269|PubMed:15642749}. Cytoplasm, cytoskeleton, spindle {ECO:0000269|PubMed:15642749}. Midbody {ECO:0000269|PubMed:15642749}. Cell projection, dendrite {ECO:0000250|UniProtKB:P60766}. Note=Localize…
P60981	Expressed	Expressed	Expressed	No	Intracellular	No
P60983	Expressed	Expressed	Expressed	No	Intracellular	No
P61006	Expressed	Expressed	Expressed	No	Membrane	Yes	SUBCELLULAR LOCATION: Cell membrane {ECO:0000269|PubMed:26824392, ECO:0000305|PubMed:12221131}; Lipid-anchor {ECO:0000305|PubMed:12221131}; Cytoplasmic side {ECO:0000305|PubMed:12221131}. Golgi apparatus {ECO:0000269|PubMed:15837803}. Endosome membrane {ECO:0000269|PubMed:32344433}. Recycling endosome membrane {ECO:0000269|PubMed:19864458}. Cell projection, cilium {ECO:0000269|PubMed:21844891, EC…
P61011	Expressed	Expressed	Expressed	No	Intracellular	No	SUBCELLULAR LOCATION: Nucleus speckle {ECO:0000269|PubMed:14729963}. Cytoplasm {ECO:0000269|PubMed:14729963, ECO:0000269|PubMed:29914977}. Endoplasmic reticulum {ECO:0000269|PubMed:29914977}.
P61019	Expressed	Expressed	Expressed	No	Membrane	Yes	SUBCELLULAR LOCATION: Endoplasmic reticulum-Golgi intermediate compartment membrane {ECO:0000269|PubMed:17081065}; Lipid-anchor {ECO:0000269|PubMed:17081065}; Cytoplasmic side {ECO:0000305}. Melanosome {ECO:0000269|PubMed:17081065}. Endoplasmic reticulum membrane {ECO:0000305}; Lipid-anchor {ECO:0000269|PubMed:17081065}; Cytoplasmic side {ECO:0000305}. Golgi apparatus membrane {ECO:0000305}; Lipi…
P61020	Expressed	Undetected	Undetected	No	Membrane	Yes	SUBCELLULAR LOCATION: Cell membrane {ECO:0000269|PubMed:17081065}; Lipid-anchor {ECO:0000269|PubMed:17081065}; Cytoplasmic side {ECO:0000269|PubMed:17081065}. Early endosome membrane {ECO:0000269|PubMed:17081065}; Lipid-anchor {ECO:0000269|PubMed:17081065}. Melanosome {ECO:0000269|PubMed:17081065}. Note=Enriched in stage I melanosomes. {ECO:0000269|PubMed:17081065}.
P61024	Uncertain	Undetected	Expressed	No	Intracellular	No
P61026	Expressed	Expressed	Expressed	No	Membrane	Yes	SUBCELLULAR LOCATION: Cytoplasmic vesicle membrane {ECO:0000305}; Lipid-anchor {ECO:0000305}; Cytoplasmic side {ECO:0000305}. Golgi apparatus membrane {ECO:0000269|PubMed:23263280}. Golgi apparatus, trans-Golgi network membrane {ECO:0000250|UniProtKB:P24409}. Endosome membrane {ECO:0000269|PubMed:16641372, ECO:0000269|PubMed:32344433}. Recycling endosome membrane {ECO:0000250|UniProtKB:P24409}. C…
P61077	Expressed	Expressed	Expressed	No	Membrane	Yes	SUBCELLULAR LOCATION: Cell membrane {ECO:0000269|PubMed:18508924}; Peripheral membrane protein {ECO:0000269|PubMed:18508924}. Endosome membrane {ECO:0000269|PubMed:18508924}; Peripheral membrane protein {ECO:0000269|PubMed:18508924}.
P61081	Expressed	Expressed	Expressed	No	Intracellular	No
P61086	Expressed	Expressed	Expressed	No	Intracellular	No	SUBCELLULAR LOCATION: Cytoplasm {ECO:0000250|UniProtKB:P61085}.
P61088	Expressed	Expressed	Expressed	No	Intracellular	No	SUBCELLULAR LOCATION: Nucleus {ECO:0000269|PubMed:19340006}. Cytoplasm {ECO:0000269|PubMed:19340006}.
P61106	Expressed	Expressed	Expressed	No	Membrane	Yes	SUBCELLULAR LOCATION: Recycling endosome {ECO:0000269|PubMed:22595670}. Early endosome membrane {ECO:0000269|PubMed:16962593, ECO:0000269|PubMed:20534812}; Lipid-anchor {ECO:0000305}; Cytoplasmic side {ECO:0000305}. Golgi apparatus membrane {ECO:0000269|PubMed:16962593}; Lipid-anchor {ECO:0000305}; Cytoplasmic side {ECO:0000305}. Golgi apparatus, trans-Golgi network membrane {ECO:0000269|PubMed:1…
P61158	Expressed	Expressed	Expressed	No	Intracellular	No	SUBCELLULAR LOCATION: Cytoplasm, cytoskeleton {ECO:0000269|PubMed:19109554}. Cell projection {ECO:0000269|PubMed:9230079}. Nucleus {ECO:0000269|PubMed:16767080, ECO:0000269|PubMed:17220302, ECO:0000269|PubMed:29925947}. Note=In pre-apoptotic cells, colocalizes with MEFV in large specks (pyroptosomes) (PubMed:19109554).
P61160	Expressed	Expressed	Expressed	No	Intracellular	No	SUBCELLULAR LOCATION: Cytoplasm, cytoskeleton {ECO:0000269|PubMed:9000076}. Cell projection {ECO:0000269|PubMed:9000076}. Nucleus {ECO:0000269|PubMed:17220302, ECO:0000269|PubMed:29925947}.
P61163	Expressed	Expressed	Expressed	No	Intracellular	No	SUBCELLULAR LOCATION: Cytoplasm, cytoskeleton {ECO:0000250|UniProtKB:P85515}. Cytoplasm, cytoskeleton, microtubule organizing center, centrosome {ECO:0000269|PubMed:14654843}. Cytoplasm, cell cortex {ECO:0000269|PubMed:22327364}.
P61201	Expressed	Expressed	Expressed	No	Intracellular	No	SUBCELLULAR LOCATION: Cytoplasm {ECO:0000269|PubMed:9535219}. Nucleus {ECO:0000269|PubMed:10207062}.
P61221	Expressed	Expressed	Expressed	No	Intracellular	No	SUBCELLULAR LOCATION: Cytoplasm {ECO:0000269|PubMed:11585831}. Mitochondrion {ECO:0000269|PubMed:11585831}.
P61224;A6NIZ1	Uncertain	Expressed	Expressed	No	Membrane	Yes	SUBCELLULAR LOCATION: Cell membrane {ECO:0000269|PubMed:3141412}. Cytoplasm, cytosol {ECO:0000269|PubMed:3141412}. Cell junction {ECO:0000269|PubMed:20332120}. Note=May shuttle between plasma membrane and cytosol (PubMed:3141412). Presence of KRIT1 and CDH5 is required for its localization to the cell junction (PubMed:20332120). {ECO:0000269|PubMed:20332120, ECO:0000269|PubMed:3141412}. | SUBCELL…
P61225	Expressed	Expressed	Expressed	No	Membrane	Yes	SUBCELLULAR LOCATION: Recycling endosome membrane {ECO:0000269|PubMed:16540189}; Lipid-anchor {ECO:0000269|PubMed:16540189}; Cytoplasmic side {ECO:0000269|PubMed:16540189}. Note=Associated with red blood cells-released vesicles.
P61247	Expressed	Expressed	Expressed	No	Intracellular	No	SUBCELLULAR LOCATION: Cytoplasm {ECO:0000255|HAMAP-Rule:MF_03122, ECO:0000269|PubMed:17289661, ECO:0000269|PubMed:23636399}. Nucleus {ECO:0000255|HAMAP-Rule:MF_03122}. Nucleus, nucleolus {ECO:0000269|PubMed:34516797}. Note=Localized in cytoplasmic mRNP granules containing untranslated mRNAs.
P61254	Expressed	Expressed	Expressed	No	Intracellular	No	SUBCELLULAR LOCATION: Cytoplasm {ECO:0000269|PubMed:23636399}.
P61289	Expressed	Expressed	Expressed	No	Intracellular	No	SUBCELLULAR LOCATION: Nucleus {ECO:0000269|PubMed:10657252, ECO:0000269|PubMed:12629132}. Cytoplasm {ECO:0000250}. Note=Localizes to the cytoplasm during mitosis following nuclear envelope breakdown at this distinct stage of the cell cycle which allows its interaction with MAP3K3 kinase. {ECO:0000250}.
P61313	Expressed	Expressed	Expressed	No	Intracellular	No	SUBCELLULAR LOCATION: Cytoplasm {ECO:0000269|PubMed:23636399}.
P61326	Expressed	Expressed	Expressed	No	Intracellular	No	SUBCELLULAR LOCATION: Nucleus {ECO:0000269|PubMed:19324961}. Nucleus speckle {ECO:0000269|PubMed:19324961}. Cytoplasm {ECO:0000269|PubMed:19324961}. Note=Detected in granule-like structures in the dendroplasm (By similarity). Travels to the cytoplasm as part of the exon junction complex (EJC) bound to mRNA. Colocalizes with the core EJC, ALYREF/THOC4, NXF1 and UAP56 in the nucleus and nuclear spe…
P61353	Expressed	Expressed	Expressed	No	Intracellular	No	SUBCELLULAR LOCATION: Cytoplasm, cytosol {ECO:0000269|PubMed:25957688}. Cytoplasm {ECO:0000305|PubMed:23636399, ECO:0000305|PubMed:25901680}. Rough endoplasmic reticulum {ECO:0000250|UniProtKB:A1XQU5}. Note=Detected on cytosolic polysomes (PubMed:25957688). Detected in ribosomes that are associated with the rough endoplasmic reticulum (By similarity). {ECO:0000250|UniProtKB:A1XQU5, ECO:0000269|Pu…
P61421	Expressed	Expressed	Expressed	No	Membrane	Yes	SUBCELLULAR LOCATION: Membrane {ECO:0000305|PubMed:21844891}; Peripheral membrane protein {ECO:0000305|PubMed:21844891}; Cytoplasmic side {ECO:0000305|PubMed:21844891}. Lysosome membrane {ECO:0000305|PubMed:30374053}; Peripheral membrane protein {ECO:0000305}. Cytoplasmic vesicle, clathrin-coated vesicle membrane {ECO:0000250|UniProtKB:P61420}; Peripheral membrane protein {ECO:0000305}. Note=Loca…
P61513	Expressed	Expressed	Expressed	No	Intracellular	No	SUBCELLULAR LOCATION: Cytoplasm {ECO:0000269|PubMed:23636399}.
P61586	Expressed	Expressed	Expressed	No	Membrane	Yes	SUBCELLULAR LOCATION: Cell membrane; Lipid-anchor; Cytoplasmic side. Cytoplasm, cytoskeleton. Cleavage furrow. Cytoplasm, cell cortex {ECO:0000269|PubMed:9635436}. Midbody. Cell projection, lamellipodium {ECO:0000250|UniProtKB:Q9QUI0}. Cell projection, dendrite {ECO:0000250|UniProtKB:Q9QUI0}. Nucleus {ECO:0000269|PubMed:12551911}. Cytoplasm {ECO:0000269|PubMed:23871831}. Note=Localized to cell-ce…
P61604	Expressed	Expressed	Expressed	No	Intracellular	No	SUBCELLULAR LOCATION: Mitochondrion matrix.
P61619	Expressed	Expressed	Expressed	No	Membrane	Yes	SUBCELLULAR LOCATION: Endoplasmic reticulum membrane {ECO:0000269|PubMed:12475939, ECO:0000269|PubMed:27392076, ECO:0000269|PubMed:32325141, ECO:0000269|PubMed:32814900, ECO:0000269|PubMed:36261522, ECO:0000269|PubMed:8616892}; Multi-pass membrane protein {ECO:0000305}. Note=Localizes exclusively in granular structures in the endoplasmic reticulum (ER). {ECO:0000269|PubMed:27392076}.
P61758	Expressed	Expressed	Expressed	No	Intracellular	No	SUBCELLULAR LOCATION: Cytoplasm. Nucleus. Note=In complex with VHL can translocate to the nucleus.
P61764	Expressed	Expressed	Expressed	No	Membrane	Yes	SUBCELLULAR LOCATION: Cytoplasm, cytosol {ECO:0000269|PubMed:20887364}. Membrane; Peripheral membrane protein.
P61769	Expressed	Expressed	Expressed	Yes	Secreted	Yes	SUBCELLULAR LOCATION: Secreted {ECO:0000269|PubMed:1336137, ECO:0000269|PubMed:7554280}. Cell surface {ECO:0000269|PubMed:25356553}. Note=Detected in serum and urine (PubMed:1336137, PubMed:7554280). {ECO:0000269|PubMed:7554280, ECO:0000269|Ref.6}.; SUBCELLULAR LOCATION: Note=(Microbial infection) In the presence of M.tuberculosis EsxA-EsxB complex decreased amounts of B2M are found on the cell s…
P61916	Expressed	Expressed	Expressed	Yes	Secreted	Yes	SUBCELLULAR LOCATION: Secreted {ECO:0000269|PubMed:11125141, ECO:0000269|PubMed:15937921, ECO:0000269|PubMed:19723497, ECO:0000269|PubMed:21315718}. Endoplasmic reticulum {ECO:0000269|PubMed:19723497}. Lysosome {ECO:0000269|PubMed:15937921, ECO:0000269|PubMed:19723497, ECO:0000305|PubMed:11125141}. Note=Interaction with cell-surface M6PR mediates endocytosis and targeting to lysosomes. {ECO:00003…
P61923	Expressed	Expressed	Expressed	No	Membrane	Yes	SUBCELLULAR LOCATION: Cytoplasm {ECO:0000250}. Golgi apparatus membrane {ECO:0000250}; Peripheral membrane protein {ECO:0000250}; Cytoplasmic side {ECO:0000250}. Cytoplasmic vesicle, COPI-coated vesicle membrane {ECO:0000250}; Peripheral membrane protein {ECO:0000250}; Cytoplasmic side {ECO:0000250}. Note=The coatomer is cytoplasmic or polymerized on the cytoplasmic side of the Golgi, as well as …
P61927	Uncertain	Uncertain	Expressed	No	Intracellular	No	SUBCELLULAR LOCATION: Cytoplasm {ECO:0000269|PubMed:23636399}.
P61956	Expressed	Expressed	Expressed	No	Intracellular	No	SUBCELLULAR LOCATION: Nucleus. Nucleus, PML body.
P61962	Undetected	Undetected	Expressed	No	Intracellular	No	SUBCELLULAR LOCATION: Cytoplasm. Nucleus. Note=Overexpression of DIAHP1 or active RHOA causes translocation from the nucleus to cytoplasm.
P61964	Expressed	Expressed	Expressed	No	Intracellular	No	SUBCELLULAR LOCATION: Nucleus {ECO:0000269|PubMed:17355966, ECO:0000269|PubMed:20018852, ECO:0000269|PubMed:34850113}.
P61966	Expressed	Expressed	Expressed	No	Membrane	Yes	SUBCELLULAR LOCATION: Golgi apparatus {ECO:0000269|PubMed:9733768}. Cytoplasmic vesicle membrane {ECO:0000269|PubMed:9733768}; Peripheral membrane protein {ECO:0000269|PubMed:9733768}; Cytoplasmic side {ECO:0000269|PubMed:9733768}. Membrane, clathrin-coated pit {ECO:0000269|PubMed:9733768}. Note=Component of the coat surrounding the cytoplasmic face of coated vesicles located at the Golgi complex.
P61970	Expressed	Expressed	Expressed	No	Membrane	Yes	SUBCELLULAR LOCATION: Cytoplasm, cytosol {ECO:0000269|PubMed:10679025, ECO:0000269|PubMed:7744965}. Nucleus outer membrane {ECO:0000250|UniProtKB:P61972}. Nucleus, nuclear pore complex {ECO:0000250|UniProtKB:P61972}. Nucleus inner membrane {ECO:0000250|UniProtKB:P61972}. Nucleus, nucleoplasm {ECO:0000269|PubMed:10679025}. Note=At steady state it is essentially nucleoplasmic, enriched in nucleopla…
P61978	Expressed	Expressed	Expressed	No	Intracellular	No	SUBCELLULAR LOCATION: Cytoplasm {ECO:0000269|PubMed:1729596}. Nucleus, nucleoplasm {ECO:0000269|PubMed:16360036, ECO:0000269|PubMed:1729596, ECO:0000269|PubMed:18775702, ECO:0000269|PubMed:22721921}. Cell projection, podosome {ECO:0000269|PubMed:22721921}. Note=Recruited to p53/TP53-responsive promoters, in the presence of functional p53/TP53 (PubMed:16360036). In case of ASFV infection, there is…
P61981	Expressed	Expressed	Expressed	No	Intracellular	No	SUBCELLULAR LOCATION: Cytoplasm, cytosol {ECO:0000269|PubMed:22532927}. Mitochondrion matrix {ECO:0000269|PubMed:22532927}. Note=Translocates to the mitochondrial matrix following induction of MALM (mitochondrial protein catabolic process). {ECO:0000269|PubMed:22532927}.
P62070	Expressed	Expressed	Expressed	No	Membrane	Yes	SUBCELLULAR LOCATION: Cell membrane {ECO:0000269|PubMed:28406396, ECO:0000269|PubMed:31130282}; Lipid-anchor {ECO:0000269|PubMed:15308774, ECO:0000269|PubMed:28406396}; Cytoplasmic side. Golgi apparatus membrane {ECO:0000269|PubMed:31130282}; Lipid-anchor {ECO:0000269|PubMed:15308774}.
P62072	Expressed	Expressed	Expressed	No	Membrane	Yes	SUBCELLULAR LOCATION: Mitochondrion inner membrane {ECO:0000269|PubMed:11489896, ECO:0000269|PubMed:14726512}; Peripheral membrane protein {ECO:0000269|PubMed:11489896, ECO:0000269|PubMed:14726512}; Intermembrane side {ECO:0000269|PubMed:11489896, ECO:0000269|PubMed:14726512}.
P62081	Expressed	Expressed	Expressed	No	Intracellular	No	SUBCELLULAR LOCATION: Cytoplasm, cytoskeleton, microtubule organizing center, centrosome {ECO:0000269|PubMed:14654843, ECO:0000269|PubMed:20873783}. Cytoplasm {ECO:0000269|PubMed:23636399, ECO:0000269|PubMed:9687515}. Nucleus, nucleolus {ECO:0000269|PubMed:34516797, ECO:0000269|PubMed:9687515}. Note=Although RPS7 is functional within the cytoplasm, the assembly of ribosomal subunits occurs in the…
P62136	Expressed	Expressed	Expressed	No	Intracellular	No	SUBCELLULAR LOCATION: Cytoplasm {ECO:0000269|PubMed:11739654, ECO:0000269|PubMed:29769351}. Nucleus {ECO:0000269|PubMed:11739654, ECO:0000269|PubMed:17965019}. Nucleus, nucleoplasm {ECO:0000269|PubMed:11739654, ECO:0000269|PubMed:17965019}. Nucleus, nucleolus {ECO:0000269|PubMed:11739654, ECO:0000269|PubMed:17965019}. Note=Primarily nuclear and largely excluded from the nucleolus. Highly mobile i…
P62140	Expressed	Expressed	Expressed	No	Intracellular	No	SUBCELLULAR LOCATION: Cytoplasm {ECO:0000269|PubMed:11739654}. Nucleus {ECO:0000269|PubMed:11739654}. Nucleus, nucleoplasm {ECO:0000269|PubMed:11739654}. Nucleus, nucleolus {ECO:0000269|PubMed:11739654, ECO:0000269|PubMed:20926688}. Note=Highly mobile in cells and can be relocalized through interaction with targeting subunits. In the presence of PPP1R8 relocalizes from the nucleus to nuclear spec…
P62191	Expressed	Expressed	Expressed	No	Membrane	Yes	SUBCELLULAR LOCATION: Cytoplasm. Nucleus. Membrane {ECO:0000305}; Lipid-anchor {ECO:0000305}.
P62195	Expressed	Expressed	Expressed	No	Intracellular	No	SUBCELLULAR LOCATION: Cytoplasm {ECO:0000305}. Nucleus {ECO:0000305}.
P62241	Expressed	Expressed	Expressed	No	Membrane	Yes	SUBCELLULAR LOCATION: Cytoplasm {ECO:0000269|PubMed:17289661, ECO:0000269|PubMed:23636399}. Membrane {ECO:0000305|PubMed:17289661}; Lipid-anchor {ECO:0000305|PubMed:17289661}. Nucleus, nucleolus {ECO:0000269|PubMed:34516797}. Note=Localized in cytoplasmic mRNP granules containing untranslated mRNAs. {ECO:0000269|PubMed:17289661}.
P62244	Expressed	Expressed	Expressed	No	Intracellular	No	SUBCELLULAR LOCATION: Cytoplasm {ECO:0000269|PubMed:23636399}. Nucleus, nucleolus {ECO:0000269|PubMed:34516797}.
P62249	Expressed	Expressed	Expressed	No	Intracellular	No	SUBCELLULAR LOCATION: Cytoplasm {ECO:0000269|PubMed:23636399}. Nucleus, nucleolus {ECO:0000269|PubMed:34516797}.
P62253	Uncertain	Expressed	Expressed	No	Intracellular	No
P62258	Expressed	Expressed	Expressed	No	Intracellular	No	SUBCELLULAR LOCATION: Nucleus {ECO:0000269|PubMed:12917326, ECO:0000269|PubMed:37599448}. Cytoplasm {ECO:0000269|PubMed:12917326}. Melanosome {ECO:0000269|PubMed:12042314, ECO:0000269|PubMed:17081065}. Note=Identified by mass spectrometry in melanosome fractions from stage I to stage IV. {ECO:0000269|PubMed:12042314, ECO:0000269|PubMed:17081065}.
P62263	Expressed	Expressed	Expressed	No	Intracellular	No	SUBCELLULAR LOCATION: Cytoplasm {ECO:0000269|PubMed:23636399}. Nucleus, nucleolus {ECO:0000269|PubMed:34516797}.
P62266	Expressed	Expressed	Expressed	No	Intracellular	No	SUBCELLULAR LOCATION: Cytoplasm, cytosol {ECO:0000269|PubMed:25957688}. Cytoplasm {ECO:0000305|PubMed:23636399, ECO:0000305|PubMed:25901680}. Rough endoplasmic reticulum {ECO:0000250|UniProtKB:Q6SA96}. Nucleus, nucleolus {ECO:0000269|PubMed:34516797}. Note=Detected on cytosolic polysomes (PubMed:25957688). Detected in ribosomes that are associated with the rough endoplasmic reticulum (By similari…
P62269	Expressed	Expressed	Expressed	No	Intracellular	No	SUBCELLULAR LOCATION: Cytoplasm {ECO:0000269|PubMed:23636399}.
P62273	Expressed	Expressed	Expressed	No	Intracellular	No	SUBCELLULAR LOCATION: Cytoplasm, cytosol {ECO:0000269|PubMed:25957688}. Cytoplasm {ECO:0000305|PubMed:23636399, ECO:0000305|PubMed:25901680}. Rough endoplasmic reticulum {ECO:0000250|UniProtKB:Q6QAP6}. Note=Detected on cytosolic polysomes (PubMed:25957688). Detected in ribosomes that are associated with the rough endoplasmic reticulum (By similarity). {ECO:0000250|UniProtKB:Q6QAP6, ECO:0000269|Pu…
P62277	Expressed	Expressed	Expressed	No	Intracellular	No	SUBCELLULAR LOCATION: Cytoplasm {ECO:0000269|PubMed:23636399}. Nucleus, nucleolus {ECO:0000269|PubMed:34516797}.
P62280	Expressed	Expressed	Expressed	No	Intracellular	No	SUBCELLULAR LOCATION: Cytoplasm {ECO:0000269|PubMed:23636399}. Nucleus, nucleolus {ECO:0000269|PubMed:34516797}.
P62304	Expressed	Expressed	Expressed	No	Intracellular	No	SUBCELLULAR LOCATION: Cytoplasm, cytosol {ECO:0000269|PubMed:18984161}. Nucleus {ECO:0000269|PubMed:11574479, ECO:0000269|PubMed:11991638, ECO:0000269|PubMed:23246290, ECO:0000269|PubMed:26912367, ECO:0000269|PubMed:28076346, ECO:0000269|PubMed:28502770, ECO:0000269|PubMed:28781166}. Note=SMN-mediated assembly into core snRNPs occurs in the cytosol before SMN-mediated transport to the nucleus to …
P62306	Uncertain	Uncertain	Expressed	No	Intracellular	No	SUBCELLULAR LOCATION: Cytoplasm, cytosol {ECO:0000269|PubMed:18984161}. Nucleus {ECO:0000269|PubMed:11574479, ECO:0000269|PubMed:11991638, ECO:0000269|PubMed:26912367, ECO:0000269|PubMed:28076346, ECO:0000269|PubMed:28502770, ECO:0000269|PubMed:28781166}. Note=SMN-mediated assembly into core snRNPs occurs in the cytosol before SMN-mediated transport to the nucleus to be included in spliceosomes. …
P62308;A8MWD9	Uncertain	Undetected	Expressed	No	Intracellular	No	SUBCELLULAR LOCATION: Cytoplasm, cytosol {ECO:0000269|PubMed:18984161}. Nucleus {ECO:0000269|PubMed:11574479, ECO:0000269|PubMed:11991638, ECO:0000269|PubMed:26912367, ECO:0000269|PubMed:28076346, ECO:0000269|PubMed:28502770, ECO:0000269|PubMed:28781166}. Note=SMN-mediated assembly into core snRNPs occurs in the cytosol before SMN-mediated transport to the nucleus to be included in spliceosomes. …
P62312	Uncertain	Expressed	Expressed	No	Intracellular	No	SUBCELLULAR LOCATION: Cytoplasm {ECO:0000269|PubMed:12515382}. Nucleus {ECO:0000269|PubMed:10523320, ECO:0000269|PubMed:26912367, ECO:0000269|PubMed:28781166}.
P62314	Expressed	Expressed	Expressed	No	Intracellular	No	SUBCELLULAR LOCATION: Cytoplasm, cytosol {ECO:0000269|PubMed:18984161}. Nucleus {ECO:0000269|PubMed:11991638, ECO:0000269|PubMed:21113136, ECO:0000269|PubMed:26912367, ECO:0000269|PubMed:28076346, ECO:0000269|PubMed:28502770, ECO:0000269|PubMed:28781166}. Note=SMN-mediated assembly into core snRNPs occurs in the cytosol before SMN-mediated transport to the nucleus to be included in spliceosomes. …
P62316	Expressed	Expressed	Expressed	No	Intracellular	No	SUBCELLULAR LOCATION: Cytoplasm, cytosol {ECO:0000269|PubMed:18984161}. Nucleus {ECO:0000269|PubMed:11991638, ECO:0000269|PubMed:26912367, ECO:0000269|PubMed:28076346, ECO:0000269|PubMed:28502770, ECO:0000269|PubMed:28781166}. Note=SMN-mediated assembly into core snRNPs occurs in the cytosol before SMN-mediated transport to the nucleus to be included in spliceosomes. {ECO:0000305}.
P62318	Expressed	Expressed	Expressed	No	Intracellular	No	SUBCELLULAR LOCATION: Cytoplasm, cytosol {ECO:0000269|PubMed:18984161}. Nucleus {ECO:0000269|PubMed:11574479, ECO:0000269|PubMed:11991638, ECO:0000269|PubMed:26912367, ECO:0000269|PubMed:28076346, ECO:0000269|PubMed:28502770, ECO:0000269|PubMed:28781166}. Note=SMN-mediated assembly into core snRNPs occurs in the cytosol before SMN-mediated transport to the nucleus to be included in spliceosomes. …
P62328	Expressed	Expressed	Expressed	No	Intracellular	No	SUBCELLULAR LOCATION: Cytoplasm, cytoskeleton {ECO:0000269|PubMed:1999398}.
P62330	Expressed	Expressed	Expressed	No	Membrane	Yes	SUBCELLULAR LOCATION: Cytoplasm, cytosol {ECO:0000269|PubMed:16737952, ECO:0000269|PubMed:23603394, ECO:0000269|PubMed:32103017, ECO:0000269|PubMed:36017701, ECO:0000269|PubMed:7589240}. Cell membrane {ECO:0000269|PubMed:16737952, ECO:0000269|PubMed:17398095, ECO:0000269|PubMed:17555535, ECO:0000269|PubMed:32103017, ECO:0000269|PubMed:36017701, ECO:0000269|PubMed:37417384}; Lipid-anchor {ECO:0000…
P62333	Expressed	Expressed	Expressed	No	Intracellular	No	SUBCELLULAR LOCATION: Cytoplasm {ECO:0000250}. Nucleus {ECO:0000250}.
P62424	Expressed	Expressed	Expressed	No	Intracellular	No	SUBCELLULAR LOCATION: Cytoplasm {ECO:0000269|PubMed:23636399}.
P62487	Expressed	Expressed	Expressed	No	Intracellular	No	SUBCELLULAR LOCATION: Nucleus {ECO:0000269|PubMed:9852112}.
P62495	Expressed	Expressed	Expressed	No	Intracellular	No	SUBCELLULAR LOCATION: Cytoplasm {ECO:0000269|PubMed:24486019}.
P62633	Expressed	Expressed	Expressed	No	Intracellular	No	SUBCELLULAR LOCATION: Nucleus {ECO:0000250|UniProtKB:P53996}. Cytoplasm {ECO:0000269|PubMed:28329689}. Endoplasmic reticulum {ECO:0000250|UniProtKB:P53996}.; SUBCELLULAR LOCATION: [Isoform 1]: Cytoplasm {ECO:0000269|PubMed:28329689}.; SUBCELLULAR LOCATION: [Isoform 2]: Cytoplasm {ECO:0000269|PubMed:28329689}.; SUBCELLULAR LOCATION: [Isoform 4]: Cytoplasm {ECO:0000269|PubMed:28329689}.; SUBCELLULA…
P62701	Expressed	Expressed	Expressed	No	Intracellular	No	SUBCELLULAR LOCATION: Cytoplasm {ECO:0000269|PubMed:17289661, ECO:0000269|PubMed:23636399}. Nucleus, nucleolus {ECO:0000269|PubMed:34516797}. Note=Localized in cytoplasmic mRNP granules containing untranslated mRNAs. {ECO:0000269|PubMed:17289661}.
P62750	Expressed	Expressed	Expressed	No	Intracellular	No	SUBCELLULAR LOCATION: Cytoplasm {ECO:0000269|PubMed:23636399, ECO:0000269|PubMed:9687515}. Nucleus {ECO:0000269|PubMed:9687515}. Note=Although RPL23A is functional within the cytoplasm, the assembly of ribosomal subunits occurs in the nucleus. RPL23A nuclear import is mediated by IPO5/RanBP5, IPO7/RanBP7, KPNB1/importin-beta or TPNO1/Trn. {ECO:0000269|PubMed:11682607, ECO:0000269|PubMed:9687515}.
P62753	Expressed	Expressed	Expressed	No	Intracellular	No	SUBCELLULAR LOCATION: Cytoplasm {ECO:0000269|PubMed:23636399}. Nucleus, nucleolus {ECO:0000269|PubMed:34516797}.
P62805	Expressed	Expressed	Expressed	No	Intracellular	No	SUBCELLULAR LOCATION: Nucleus {ECO:0000250|UniProtKB:P62806}. Chromosome. Note=Localized to the nucleus when acetylated in step 11 spermatids. {ECO:0000250|UniProtKB:P62806}.
P62820	Expressed	Expressed	Expressed	No	Membrane	Yes	SUBCELLULAR LOCATION: Golgi apparatus {ECO:0000269|PubMed:22939626}. Endoplasmic reticulum {ECO:0000269|PubMed:22939626}. Early endosome {ECO:0000269|PubMed:21303926}. Cytoplasm, cytosol {ECO:0000305|PubMed:19942850}. Membrane {ECO:0000269|PubMed:19942850, ECO:0000269|PubMed:23815289}. Melanosome {ECO:0000250|UniProtKB:P62821}. Note=Alternates between membrane-associated and cytosolic forms. {ECO…
P62826	Expressed	Expressed	Expressed	No	Intracellular	No	SUBCELLULAR LOCATION: Nucleus {ECO:0000269|PubMed:10679025, ECO:0000269|PubMed:12194828, ECO:0000269|PubMed:18617507, ECO:0000269|PubMed:1961752, ECO:0000269|PubMed:19753112, ECO:0000269|PubMed:31075303, ECO:0000269|PubMed:8421051, ECO:0000269|PubMed:8896452, ECO:0000269|PubMed:9351834, ECO:0000269|PubMed:9822603}. Nucleus envelope {ECO:0000269|PubMed:8896452, ECO:0000269|PubMed:9822603}. Cytopla…
P62829	Expressed	Expressed	Expressed	No	Intracellular	No	SUBCELLULAR LOCATION: Cytoplasm {ECO:0000269|PubMed:23636399}.
P62834	Expressed	Expressed	Expressed	No	Membrane	Yes	SUBCELLULAR LOCATION: Cell membrane {ECO:0000269|PubMed:11359771}; Lipid-anchor {ECO:0000269|PubMed:11359771}. Cytoplasm {ECO:0000269|PubMed:11359771}. Cytoplasm, perinuclear region {ECO:0000269|PubMed:11359771}. Cell junction {ECO:0000250}. Early endosome {ECO:0000250}. Note=Recruited from early endosome to late endosome compartment after nerve growth factor (NGF) stimulation. Localized with RAP…
P62841	Expressed	Expressed	Expressed	No	Intracellular	No	SUBCELLULAR LOCATION: Cytoplasm {ECO:0000269|PubMed:23636399}.
P62847	Expressed	Expressed	Expressed	No	Intracellular	No	SUBCELLULAR LOCATION: Cytoplasm {ECO:0000269|PubMed:23636399}. Nucleus, nucleolus {ECO:0000269|PubMed:34516797}.
P62851	Expressed	Expressed	Expressed	No	Intracellular	No	SUBCELLULAR LOCATION: Cytoplasm {ECO:0000269|PubMed:23636399}.
P62854;Q5JNZ5	Expressed	Expressed	Expressed	No	Intracellular	No	SUBCELLULAR LOCATION: Cytoplasm, cytosol {ECO:0000269|PubMed:25957688}. Cytoplasm {ECO:0000305|PubMed:23636399, ECO:0000305|PubMed:25901680}. Rough endoplasmic reticulum {ECO:0000250|UniProtKB:P49171}. Note=Detected on cytosolic polysomes (PubMed:25957688). Detected in ribosomes that are associated with the rough endoplasmic reticulum (By similarity). {ECO:0000250|UniProtKB:P49171, ECO:0000269|Pu…
P62857	Expressed	Expressed	Expressed	No	Intracellular	No	SUBCELLULAR LOCATION: Cytoplasm, cytosol {ECO:0000269|PubMed:25957688}. Cytoplasm {ECO:0000305|PubMed:23636399, ECO:0000305|PubMed:25901680}. Rough endoplasmic reticulum {ECO:0000250|UniProtKB:Q6QAT1}. Nucleus, nucleolus {ECO:0000269|PubMed:34516797}. Note=Detected on cytosolic polysomes (PubMed:25957688). Detected in ribosomes that are associated with the rough endoplasmic reticulum (By similari…
P62873	Expressed	Expressed	Expressed	No	Intracellular	No
P62875	Undetected	Expressed	Uncertain	No	Intracellular	No	SUBCELLULAR LOCATION: Nucleus {ECO:0000269|PubMed:16809778, ECO:0000269|PubMed:33335104, ECO:0000269|PubMed:9852112}. Nucleus, nucleolus {ECO:0000305|PubMed:34887565, ECO:0000305|PubMed:36271492}.
P62877	Uncertain	Expressed	Expressed	No	Intracellular	No	SUBCELLULAR LOCATION: Cytoplasm {ECO:0000269|PubMed:11027288}. Nucleus {ECO:0000269|PubMed:11027288}.
P62879	Expressed	Expressed	Expressed	No	Membrane	Yes	SUBCELLULAR LOCATION: Cytoplasm, perinuclear region {ECO:0000269|PubMed:16498633}. Cell membrane {ECO:0000269|PubMed:28219978}.
P62888	Expressed	Expressed	Expressed	No	Intracellular	No	SUBCELLULAR LOCATION: Cytoplasm {ECO:0000269|PubMed:23636399}.
P62899	Expressed	Expressed	Expressed	No	Intracellular	No	SUBCELLULAR LOCATION: Cytoplasm {ECO:0000269|PubMed:23636399}.
P62906	Expressed	Expressed	Expressed	No	Intracellular	No	SUBCELLULAR LOCATION: Cytoplasm {ECO:0000269|PubMed:23636399}.
P62910	Expressed	Expressed	Expressed	No	Intracellular	No	SUBCELLULAR LOCATION: Cytoplasm {ECO:0000269|PubMed:23636399}.
P62913	Expressed	Expressed	Expressed	No	Intracellular	No	SUBCELLULAR LOCATION: Nucleus, nucleolus {ECO:0000269|PubMed:27829214}. Cytoplasm {ECO:0000250|UniProtKB:Q9CXW4}.
P62917	Expressed	Expressed	Expressed	No	Intracellular	No	SUBCELLULAR LOCATION: Cytoplasm {ECO:0000269|PubMed:23636399}.
P62937	Expressed	Expressed	Expressed	Yes	Secreted	Yes	SUBCELLULAR LOCATION: Cytoplasm {ECO:0000269|PubMed:26095851}. Secreted {ECO:0000269|PubMed:16527992}. Nucleus {ECO:0000269|PubMed:25678563}. Note=Secretion occurs in response to oxidative stress in vascular smooth muscle through a vesicular secretory pathway that includes Rho GTPase signaling, actin remodeling, and myosin II activation. {ECO:0000269|PubMed:16527992}.
P62942	Expressed	Expressed	Expressed	No	Membrane	Yes	SUBCELLULAR LOCATION: Cytoplasm, cytosol {ECO:0000269|PubMed:1701173}. Sarcoplasmic reticulum membrane {ECO:0000250|UniProtKB:P62943}; Peripheral membrane protein {ECO:0000250|UniProtKB:P62943}; Cytoplasmic side {ECO:0000250|UniProtKB:P62943}.
P62979;A0A2R8Y422;P0CG47;P0CG48	Expressed	Expressed	Expressed	No	Membrane	Yes	SUBCELLULAR LOCATION: [Small ribosomal subunit protein eS31]: Cytoplasm {ECO:0000269|PubMed:23636399}. Nucleus, nucleolus {ECO:0000269|PubMed:34516797}.; SUBCELLULAR LOCATION: [Ubiquitin]: Cytoplasm {ECO:0000250}. Nucleus {ECO:0000250}. | SUBCELLULAR LOCATION: [Ubiquitin]: Cytoplasm {ECO:0000250}. Nucleus {ECO:0000250}. Mitochondrion outer membrane {ECO:0000269|PubMed:24751536}; Peripheral membra…
P62987	Uncertain	Expressed	Expressed	No	Intracellular	No	SUBCELLULAR LOCATION: [Ubiquitin]: Cytoplasm {ECO:0000250}. Nucleus {ECO:0000250}.; SUBCELLULAR LOCATION: [Large ribosomal subunit protein eL40]: Cytoplasm {ECO:0000269|PubMed:39048817, ECO:0000269|PubMed:39103523}.
P62993	Expressed	Expressed	Expressed	No	Intracellular	No	SUBCELLULAR LOCATION: Nucleus {ECO:0000269|PubMed:21179510, ECO:0000269|PubMed:37328606}. Cytoplasm {ECO:0000269|PubMed:21179510, ECO:0000269|PubMed:30282717, ECO:0000269|PubMed:37328606}. Endosome {ECO:0000269|PubMed:21179510}. Golgi apparatus {ECO:0000250|UniProtKB:Q60631}.
P62995	Expressed	Expressed	Expressed	No	Intracellular	No	SUBCELLULAR LOCATION: Nucleus {ECO:0000269|PubMed:9212162, ECO:0000269|PubMed:9546399}.
P63000	Expressed	Expressed	Expressed	No	Membrane	Yes	SUBCELLULAR LOCATION: Cell membrane {ECO:0000269|PubMed:1643658, ECO:0000269|PubMed:22843693, ECO:0000269|PubMed:29074776}; Lipid-anchor {ECO:0000269|PubMed:1903399}; Cytoplasmic side {ECO:0000269|PubMed:1643658, ECO:0000269|PubMed:19948726}. Melanosome {ECO:0000269|PubMed:17081065, ECO:0000269|PubMed:19948726, ECO:0000269|PubMed:21693584}. Cytoplasm {ECO:0000269|PubMed:19948726, ECO:0000269|PubM…
P63010	Expressed	Expressed	Expressed	No	Membrane	Yes	SUBCELLULAR LOCATION: Cell membrane {ECO:0000269|PubMed:14530274}. Membrane, coated pit {ECO:0000269|PubMed:14530274}; Peripheral membrane protein {ECO:0000269|PubMed:14530274}; Cytoplasmic side {ECO:0000269|PubMed:14530274}. Note=AP-2 appears to be excluded from internalizing CCVs and to disengage from sites of endocytosis seconds before internalization of the nascent CCV.
P63104	Expressed	Expressed	Expressed	No	Intracellular	No	SUBCELLULAR LOCATION: Cytoplasm {ECO:0000269|PubMed:17081065}. Melanosome {ECO:0000269|PubMed:17081065}. Note=Located to stage I to stage IV melanosomes. {ECO:0000269|PubMed:17081065}.
P63151	Expressed	Expressed	Expressed	No	Intracellular	No
P63165	Expressed	Expressed	Expressed	No	Membrane	Yes	SUBCELLULAR LOCATION: Nucleus membrane {ECO:0000269|PubMed:10574707, ECO:0000269|PubMed:12383504}. Nucleus speckle {ECO:0000250|UniProtKB:P63166}. Cytoplasm {ECO:0000269|PubMed:12383504, ECO:0000269|PubMed:9162015}. Nucleus, PML body {ECO:0000269|PubMed:10574707, ECO:0000269|PubMed:12383504, ECO:0000269|PubMed:22406621}. Cell membrane {ECO:0000269|PubMed:19223394}. Nucleus {ECO:0000269|PubMed:246…
P63167	Expressed	Expressed	Expressed	No	Intracellular	No	SUBCELLULAR LOCATION: Cytoplasm, cytoskeleton, microtubule organizing center, centrosome {ECO:0000269|PubMed:14654843}. Chromosome {ECO:0000269|PubMed:37696958}. Cytoplasm, cytoskeleton {ECO:0000269|PubMed:20921139}. Nucleus {ECO:0000269|PubMed:15891768}. Mitochondrion {ECO:0000269|PubMed:18084006}. Note=Upon induction of apoptosis translocates together with BCL2L11 to mitochondria (PubMed:180840…
P63172	Expressed	Uncertain	Expressed	No	Intracellular	No	SUBCELLULAR LOCATION: Golgi apparatus {ECO:0000250}. Cytoplasm {ECO:0000250}. Cytoplasm, cytoskeleton, spindle {ECO:0000250}. Note=Localizes to mitotic spindles. {ECO:0000250}.
P63173	Expressed	Expressed	Expressed	No	Intracellular	No	SUBCELLULAR LOCATION: Cytoplasm {ECO:0000269|PubMed:23636399}.
P63208	Expressed	Expressed	Expressed	No	Intracellular	No
P63218	Expressed	Expressed	Expressed	No	Membrane	Yes	SUBCELLULAR LOCATION: Cell membrane {ECO:0000305}; Lipid-anchor {ECO:0000305}; Cytoplasmic side {ECO:0000305}.
P63220	Expressed	Expressed	Expressed	No	Intracellular	No	SUBCELLULAR LOCATION: Cytoplasm, cytosol {ECO:0000269|PubMed:25957688}. Cytoplasm {ECO:0000305|PubMed:23636399, ECO:0000305|PubMed:25901680}. Rough endoplasmic reticulum {ECO:0000250|UniProtKB:P63221}. Note=Detected on cytosolic polysomes (PubMed:25957688). Detected in ribosomes that are associated with the rough endoplasmic reticulum (By similarity). {ECO:0000250|UniProtKB:P63221, ECO:0000269|Pu…
P63241;Q6IS14;Q9GZV4	Expressed	Expressed	Expressed	No	Membrane	Yes	SUBCELLULAR LOCATION: Cytoplasm {ECO:0000269|PubMed:10944119, ECO:0000269|PubMed:17187778, ECO:0000269|PubMed:19379712, ECO:0000269|PubMed:27306458, ECO:0000269|PubMed:8660923}. Nucleus {ECO:0000269|PubMed:10944119, ECO:0000269|PubMed:17187778, ECO:0000269|PubMed:19379712, ECO:0000269|PubMed:27306458, ECO:0000269|PubMed:8253832}. Endoplasmic reticulum membrane {ECO:0000269|PubMed:8660923}; Periph…
P63244	Expressed	Expressed	Expressed	No	Membrane	Yes	SUBCELLULAR LOCATION: Cell membrane {ECO:0000269|PubMed:11312657, ECO:0000269|PubMed:17956333}; Peripheral membrane protein. Cytoplasm {ECO:0000269|PubMed:10849009, ECO:0000269|PubMed:11279199, ECO:0000269|PubMed:12958311, ECO:0000269|PubMed:19785988, ECO:0000269|PubMed:20499158, ECO:0000269|PubMed:20573744, ECO:0000269|PubMed:23636399, ECO:0000269|PubMed:29743600, ECO:0000269|PubMed:37712706}. C…
P63261	Expressed	Expressed	Expressed	No	Intracellular	No	SUBCELLULAR LOCATION: Cytoplasm, cytoskeleton {ECO:0000269|PubMed:28493397}.
P63272	Expressed	Expressed	Expressed	No	Intracellular	No	SUBCELLULAR LOCATION: Nucleus {ECO:0000269|PubMed:8649394}.
P63279	Expressed	Expressed	Expressed	No	Intracellular	No	SUBCELLULAR LOCATION: Nucleus {ECO:0000269|PubMed:16631117, ECO:0000269|PubMed:19744555, ECO:0000269|PubMed:22214662, ECO:0000269|PubMed:27068747}. Cytoplasm {ECO:0000269|PubMed:22214662}. Cytoplasm, perinuclear region {ECO:0000269|PubMed:12573574}. Note=Mainly nuclear (By similarity). In spermatocytes, localizes in synaptonemal complexes (PubMed:8610150). Recruited by BCL11A into the nuclear bod…
P63313	Expressed	Expressed	Expressed	No	Intracellular	No	SUBCELLULAR LOCATION: Cytoplasm, cytoskeleton.
P67775;P62714	Expressed	Expressed	Expressed	No	Intracellular	No	SUBCELLULAR LOCATION: Cytoplasm {ECO:0000269|PubMed:16541025, ECO:0000269|PubMed:39032490}. Nucleus {ECO:0000269|PubMed:16541025, ECO:0000269|PubMed:33243860, ECO:0000269|PubMed:34004147, ECO:0000269|PubMed:39032490}. Chromosome {ECO:0000269|PubMed:33243860, ECO:0000269|PubMed:34004147}. Chromosome, centromere {ECO:0000269|PubMed:16541025}. Cytoplasm, cytoskeleton, spindle pole {ECO:0000269|PubMe…
P67809	Expressed	Expressed	Expressed	Yes	Secreted	Yes	SUBCELLULAR LOCATION: Cytoplasm {ECO:0000269|PubMed:12604611, ECO:0000269|PubMed:14718551, ECO:0000269|PubMed:15806160}. Nucleus {ECO:0000269|PubMed:12604611, ECO:0000269|PubMed:14718551, ECO:0000269|PubMed:15806160}. Cytoplasmic granule {ECO:0000269|PubMed:17289661, ECO:0000269|PubMed:18335541, ECO:0000269|PubMed:19029303, ECO:0000269|PubMed:25229427}. Secreted {ECO:0000269|PubMed:19483673}. Sec…
P67812;P0C7V7	Uncertain	Expressed	Expressed	No	Membrane	Yes	SUBCELLULAR LOCATION: Endoplasmic reticulum membrane {ECO:0000250|UniProtKB:P67811}; Single-pass type II membrane protein {ECO:0000250|UniProtKB:P67811}. | SUBCELLULAR LOCATION: Membrane {ECO:0000305}; Single-pass type II membrane protein {ECO:0000305}.
P67870	Expressed	Expressed	Expressed	No	Intracellular	No	SUBCELLULAR LOCATION: Nucleus {ECO:0000269|PubMed:31341047}.
P67936	Expressed	Expressed	Expressed	No	Intracellular	No	SUBCELLULAR LOCATION: Cytoplasm, cytoskeleton {ECO:0000250|UniProtKB:P09495}. Note=Associates with F-actin stress fibers. {ECO:0000250|UniProtKB:P09495}.
P68036;A0A1B0GUS4	Expressed	Expressed	Expressed	No	Intracellular	No	SUBCELLULAR LOCATION: Nucleus {ECO:0000269|PubMed:11278816, ECO:0000269|PubMed:17003263}. Cytoplasm {ECO:0000269|PubMed:11278816, ECO:0000269|PubMed:17003263}.
P68104;Q5VTE0	Expressed	Expressed	Expressed	No	Membrane	Yes	SUBCELLULAR LOCATION: Cytoplasm {ECO:0000269|PubMed:19158340, ECO:0000269|PubMed:8650580}. Nucleus {ECO:0000269|PubMed:17177976, ECO:0000269|PubMed:8650580}. Nucleus, nucleolus {ECO:0000269|PubMed:8650580}. Cell membrane {ECO:0000269|PubMed:26497934}. Note=Colocalizes with DLC1 at actin-rich regions in the cell periphery (PubMed:19158340). Translocates together with ZPR1 from the cytoplasm to the…
P68133;P68032;P63267;P62736	Uncertain	Expressed	Expressed	No	Intracellular	No	SUBCELLULAR LOCATION: Cytoplasm, cytoskeleton.
P68363;P68366	Expressed	Expressed	Expressed	No	Intracellular	No	SUBCELLULAR LOCATION: Cytoplasm, cytoskeleton {ECO:0000269|PubMed:34996871, ECO:0000269|PubMed:35482892}. | SUBCELLULAR LOCATION: Cytoplasm, cytoskeleton.
P68371	Expressed	Expressed	Expressed	No	Intracellular	No	SUBCELLULAR LOCATION: Cytoplasm, cytoskeleton {ECO:0000250|UniProtKB:P68372}. Cytoplasm, cytoskeleton, flagellum axoneme {ECO:0000250|UniProtKB:P68372}.
P68400;Q8NEV1	Expressed	Expressed	Expressed	No	Intracellular	No	SUBCELLULAR LOCATION: Nucleus {ECO:0000269|PubMed:23123191, ECO:0000269|PubMed:24962073}.
P68402	Expressed	Expressed	Expressed	No	Intracellular	No	SUBCELLULAR LOCATION: Cytoplasm.
P68431;Q71DI3;Q16695;Q6NXT2	Expressed	Expressed	Expressed	No	Intracellular	No	SUBCELLULAR LOCATION: Nucleus. Chromosome.
P69905	Expressed	Expressed	Expressed	No	Intracellular	No
P78316	Expressed	Expressed	Expressed	No	Intracellular	No	SUBCELLULAR LOCATION: Nucleus, nucleolus {ECO:0000250}.
P78318	Expressed	Expressed	Expressed	No	Intracellular	No	SUBCELLULAR LOCATION: Cytoplasm {ECO:0000305}.
P78324	Undetected	Expressed	Uncertain	Yes	Secreted	Yes	SUBCELLULAR LOCATION: Membrane; Single-pass type I membrane protein.
P78330	Uncertain	Expressed	Expressed	No	Intracellular	No	SUBCELLULAR LOCATION: Cytoplasm, cytosol {ECO:0000305|PubMed:1965857}.
P78344	Expressed	Expressed	Expressed	No	Intracellular	No
P78346	Expressed	Expressed	Expressed	No	Intracellular	No	SUBCELLULAR LOCATION: Nucleus, nucleolus {ECO:0000305}.
P78347	Expressed	Expressed	Expressed	No	Intracellular	No	SUBCELLULAR LOCATION: Cytoplasm {ECO:0000269|PubMed:10373551}. Nucleus {ECO:0000255|PROSITE-ProRule:PRU00484, ECO:0000269|PubMed:10373551}. Note=Colocalizes with BTK in the cytoplasm.
P78356;P48426	Expressed	Expressed	Expressed	No	Membrane	Yes	SUBCELLULAR LOCATION: Endoplasmic reticulum membrane {ECO:0000250}; Peripheral membrane protein {ECO:0000250}. Cell membrane {ECO:0000250}; Peripheral membrane protein {ECO:0000250}. Nucleus {ECO:0000269|PubMed:20583997}. Cytoplasm {ECO:0000269|PubMed:20583997}. Note=Associated with the plasma membrane and the endoplasmic reticulum. {ECO:0000250}. | SUBCELLULAR LOCATION: Cell membrane {ECO:000025…
P78362	Expressed	Expressed	Expressed	No	Intracellular	No	SUBCELLULAR LOCATION: Cytoplasm {ECO:0000269|PubMed:21056976, ECO:0000269|PubMed:21157427, ECO:0000269|PubMed:28076779, ECO:0000269|PubMed:9472028}. Nucleus, nucleoplasm {ECO:0000269|PubMed:21157427, ECO:0000269|PubMed:28076779, ECO:0000269|PubMed:9472028}. Nucleus speckle {ECO:0000269|PubMed:28076779, ECO:0000269|PubMed:9472028}. Chromosome {ECO:0000269|PubMed:28076779}. Note=Shuttles between th…
P78371	Expressed	Expressed	Expressed	No	Intracellular	No	SUBCELLULAR LOCATION: Cytoplasm {ECO:0000269|PubMed:20080638}.
P78406	Expressed	Expressed	Expressed	No	Intracellular	No	SUBCELLULAR LOCATION: Cytoplasm {ECO:0000269|PubMed:9256445}. Nucleus {ECO:0000269|PubMed:9256445}. Cytoplasm, cytoskeleton, spindle pole {ECO:0000269|PubMed:17172455}. Nucleus envelope {ECO:0000269|PubMed:33360543}. Note=Recruited from interphase nuclei to spindle MTs during mitosis. {ECO:0000269|PubMed:17172455}.
P78417	Expressed	Expressed	Expressed	No	Intracellular	No	SUBCELLULAR LOCATION: Cytoplasm, cytosol {ECO:0000269|PubMed:11511179}.
P78527	Expressed	Expressed	Expressed	No	Intracellular	No	SUBCELLULAR LOCATION: Nucleus {ECO:0000269|PubMed:12231622, ECO:0000269|PubMed:14734805, ECO:0000269|PubMed:15262962, ECO:0000269|PubMed:22002106}. Nucleus, nucleolus {ECO:0000269|PubMed:22002106, ECO:0000269|PubMed:32103174}. Cytoplasm, cytosol {ECO:0000269|PubMed:15262962}.
P78536	Uncertain	Uncertain	Expressed	Yes	Secreted	Yes	SUBCELLULAR LOCATION: Cell membrane {ECO:0000269|PubMed:36078095}; Single-pass type I membrane protein.
P78563	Expressed	Expressed	Expressed	No	Intracellular	No	SUBCELLULAR LOCATION: Nucleus {ECO:0000269|PubMed:32220291}. Nucleus, nucleolus {ECO:0000269|PubMed:32220291}. Note=Shuttles between nucleoli and the nucleoplasm. {ECO:0000305|PubMed:32220291}.; SUBCELLULAR LOCATION: [Isoform 1]: Nucleus {ECO:0000269|PubMed:32220291}. Nucleus, nucleolus {ECO:0000269|PubMed:32220291}.; SUBCELLULAR LOCATION: [Isoform 2]: Nucleus {ECO:0000269|PubMed:32220291}. Nucle…
P80297	Expressed	Expressed	Expressed	No	Intracellular	No
P80303	Expressed	Expressed	Expressed	Yes	Secreted	Yes	SUBCELLULAR LOCATION: Golgi apparatus {ECO:0000269|PubMed:11749975}. Membrane {ECO:0000269|PubMed:11749975}; Peripheral membrane protein {ECO:0000269|PubMed:11749975}. Cytoplasm {ECO:0000269|PubMed:11749975}. Secreted {ECO:0000269|PubMed:11749975}. Endoplasmic reticulum {ECO:0000250}. Nucleus envelope {ECO:0000250}. Note=Golgi retention is mediated by its N-terminal region.; SUBCELLULAR LOCATION:…
P82094	Expressed	Expressed	Expressed	No	Membrane	Yes	SUBCELLULAR LOCATION: Cytoplasm. Nucleus. Golgi apparatus membrane. Note=Concentrated at the budding structures localized at the tips of cisternae.
P82650	Expressed	Expressed	Expressed	No	Intracellular	No	SUBCELLULAR LOCATION: Mitochondrion {ECO:0000269|PubMed:25838379}.
P82663	Uncertain	Uncertain	Expressed	No	Intracellular	No	SUBCELLULAR LOCATION: Mitochondrion {ECO:0000269|PubMed:25838379}.
P82673	Expressed	Expressed	Expressed	No	Intracellular	No	SUBCELLULAR LOCATION: Mitochondrion {ECO:0000269|PubMed:25838379}.
P82675	Expressed	Expressed	Expressed	No	Intracellular	No	SUBCELLULAR LOCATION: Mitochondrion {ECO:0000269|PubMed:25838379}.
P82909	Expressed	Expressed	Expressed	No	Intracellular	No	SUBCELLULAR LOCATION: Mitochondrion {ECO:0000250|UniProtKB:P82908}.
P82930	Expressed	Undetected	Expressed	No	Intracellular	No	SUBCELLULAR LOCATION: Mitochondrion {ECO:0000269|PubMed:11279123}.
P82932	Expressed	Expressed	Expressed	No	Intracellular	No	SUBCELLULAR LOCATION: Mitochondrion {ECO:0000269|PubMed:25838379}.
P82933	Expressed	Expressed	Expressed	No	Intracellular	No	SUBCELLULAR LOCATION: Mitochondrion {ECO:0000269|PubMed:25838379}.
P82979	Expressed	Expressed	Expressed	No	Intracellular	No	SUBCELLULAR LOCATION: Nucleus. Nucleus speckle.
[truncated: 2,204 more rows]

## Sheet: S2-FOLFNX_vs_CTRL-stats
UniProt	Gene.names	logFC	PValue	Expression
[truncated: 3,137 more rows]

[truncated: 13 more sheets: S3-GEMPAC_vs_CTRL-stats, S4-FOLFNX_vs_GEMPAC-stats, S5-FOLFNX_vs_CTRL_GO-Terms_BP, S6-FOLFNX_vs_CTRL_GO-Terms_CC, S7-FOLFNX_vs_CTRL_GO-Terms_MF, S8-GEMPAC_vs_CTRL_GO-Terms_BP, S9-GEMPAC_vs_CTRL_GO-Terms_MF, S10-GEMPAC_vs_CTRL_GO-Terms_CC, S11_FOLFNX vs CTRL KEGG Pathway, S12_GEMPAC vs CTRL KEGG Pathway, S13_FOLFNX vs CTRL IPA Pathways, S14_GEMPAC vs CTRL IPA Pathways, S15_TCGA dysregulated proteins]
